# Supplementary material for: tert-Butyl 2-borono-1H-pyrrole-1-carboxyl­ate
Source: Acta Crystallogr Sect E Struct Rep Online. 2009 Mar 6;65(Pt 4):o687. doi: 10.1107/S1600536809007375 (PMC2969006; doi:10.1107/S1600536809007375)
Supplement: Supplementary file 2 [file e-65-0o687-Isup2.hkl]

# 
# h,k,l, Fc-squared, Fo-squared, sigma(Fo-squared) and status flag 
# 
data_I
_shelx_title ' F80612A in Pbca' 
_shelx_refln_list_code          4 
_shelx_F_calc_maximum      174.73 
_exptl_crystal_F_000       896.00 
_reflns_d_resolution_high  0.8104 
 
loop_ 
 _symmetry_equiv_pos_as_xyz 
 'x, y, z' 
 '-x+1/2, -y, z+1/2' 
 '-x, y+1/2, -z+1/2' 
 'x+1/2, -y+1/2, -z' 
 '-x, -y, -z' 
 'x-1/2, y, -z-1/2' 
 'x, -y-1/2, z-1/2' 
 '-x-1/2, y-1/2, z' 
 
_cell_length_a    13.0135 
_cell_length_b     9.9398 
_cell_length_c    17.4166 
_cell_angle_alpha  90.000 
_cell_angle_beta   90.000 
_cell_angle_gamma  90.000 
 
_shelx_F_squared_multiplier     1.000 
 
loop_ 
 _refln_index_h 
 _refln_index_k 
 _refln_index_l 
 _refln_F_squared_calc 
 _refln_F_squared_meas 
 _refln_F_squared_sigma 
 _refln_observed_status 
   2   0   0    23589.09    19368.91    125.94 o 
   4   0   0    14119.74    11751.68    269.06 o 
   6   0   0     6182.15     6614.28     69.28 o 
   8   0   0      789.35      794.56     14.50 o 
  10   0   0      784.98      778.99     15.84 o 
  12   0   0        4.21        6.44      8.86 o 
  14   0   0      286.86      305.85     21.75 o 
  16   0   0       33.43       26.05     15.31 o 
   2   1   0     1745.53     1761.43     18.21 o 
   4   1   0       22.17       20.54      1.85 o 
   6   1   0        0.33        1.64      2.52 o 
   8   1   0       34.45       35.06      3.48 o 
  10   1   0       31.67       22.78      4.21 o 
  12   1   0       15.83        8.62      5.79 o 
  14   1   0       22.20       25.48      8.16 o 
  16   1   0        9.26       12.70      9.47 o 
   0   2   0    29136.04    21895.71    145.27 o 
   2   2   0      845.91      778.18     20.44 o 
   4   2   0      454.70      458.79     15.03 o 
   6   2   0       21.46       23.76      2.63 o 
   8   2   0      240.79      195.90     15.31 o 
  10   2   0      475.66      456.71     18.26 o 
  12   2   0       33.00       39.92      6.10 o 
  14   2   0       14.58       13.87      7.46 o 
   2   3   0       15.01       13.49      2.95 o 
   4   3   0       55.50       51.84      2.92 o 
   6   3   0       50.84       54.88      4.71 o 
   8   3   0        1.41       -0.42      4.19 o 
  10   3   0       11.60       14.40      5.11 o 
  12   3   0        0.14        1.26      5.39 o 
  14   3   0       51.09       61.53      9.98 o 
   0   4   0     2748.32     2865.96     40.82 o 
   2   4   0     1819.94     1841.53     32.59 o 
   4   4   0      646.95      657.83     13.66 o 
   6   4   0      122.62      113.26      4.82 o 
   8   4   0        0.00       -0.52      3.38 o 
  10   4   0       26.26       27.00      5.96 o 
  12   4   0        7.48        9.94      6.11 o 
  14   4   0        0.09       -9.13     11.28 o 
   2   5   0      126.69      116.72      9.26 o 
   4   5   0      385.86      360.83      9.01 o 
   6   5   0      639.71      679.12     36.70 o 
   8   5   0      450.64      429.49     17.43 o 
  10   5   0      108.52      103.93      6.42 o 
  12   5   0       28.41       35.91      8.71 o 
  14   5   0       18.11       19.99     10.31 o 
   0   6   0      870.97      967.76     27.93 o 
   2   6   0        1.56        0.58      4.01 o 
   4   6   0      365.51      360.19     11.88 o 
   6   6   0      298.28      288.54      7.88 o 
   8   6   0       11.81       10.43      4.21 o 
  10   6   0       71.12       58.68     10.63 o 
  12   6   0       20.87       13.21      9.90 o 
  14   6   0        0.57        0.66     10.78 o 
   2   7   0       14.46       13.31      4.96 o 
   4   7   0      241.25      242.29     13.78 o 
   6   7   0      256.39      248.99      8.47 o 
   8   7   0      129.44      127.68     14.77 o 
  10   7   0       10.20       12.02      9.21 o 
  12   7   0       79.77      104.30     13.53 o 
   0   8   0      366.51      316.59     19.33 o 
   2   8   0       99.09      104.18     12.85 o 
   4   8   0       21.80       18.13      5.63 o 
   6   8   0       11.08        3.00      5.24 o 
   8   8   0        3.97        4.04      7.30 o 
  10   8   0        0.08       -0.50      8.71 o 
  12   8   0       14.11       20.58     12.18 o 
   2   9   0      109.77      135.53     16.16 o 
   4   9   0       36.01       37.59     13.16 o 
   6   9   0       24.56       20.45      5.39 o 
   8   9   0       25.65       23.33      6.75 o 
  10   9   0        3.52        5.88      9.23 o 
   0  10   0       58.69       67.94     11.01 o 
   2  10   0        8.77       13.69     12.35 o 
   4  10   0        8.54        3.71      5.64 o 
   6  10   0       10.36       10.91      4.58 o 
   8  10   0        0.97        3.20      5.51 o 
   2  11   0        9.59       14.50     13.16 o 
   4  11   0        4.13        5.75     14.50 o 
   6  11   0        0.03        3.43      3.90 o 
   2  12   0        0.25        0.54      1.34 o 
   1   1   1     7551.95     7153.46    276.31 o 
   2   1   1    10929.42    10081.38    302.39 o 
   3   1   1     1671.64     1789.72     12.89 o 
   4   1   1      329.43      356.68      9.11 o 
   5   1   1      180.85      194.04      6.54 o 
   6   1   1      492.04      534.92     11.21 o 
   7   1   1       64.12       66.71      2.65 o 
   8   1   1       64.11       60.64      2.82 o 
   9   1   1      418.47      399.68      7.75 o 
  10   1   1        0.82        4.35      2.96 o 
  11   1   1       50.30       57.09      4.69 o 
  12   1   1      174.82      168.07      7.80 o 
  13   1   1        3.39        9.13      5.08 o 
  14   1   1       33.80       40.41      6.08 o 
  15   1   1       25.21       25.84      6.24 o 
   0   2   1       79.31       65.68     15.57 o 
   1   2   1        1.05       -0.49      1.84 o 
   2   2   1     1126.02     1090.74     21.22 o 
   3   2   1      399.68      372.52      5.16 o 
   4   2   1      280.19      283.12     13.34 o 
   5   2   1      700.67      788.41     16.21 o 
   6   2   1       39.45       42.71      2.27 o 
   7   2   1     3026.12     3203.36     50.01 o 
   8   2   1        0.10        0.35      2.67 o 
   9   2   1      254.10      244.18      6.19 o 
  10   2   1       30.14       32.16      3.69 o 
  11   2   1      219.97      243.08      6.92 o 
  12   2   1       11.33       10.14      4.22 o 
  13   2   1       28.97       33.10      5.48 o 
  14   2   1        7.03       10.35      5.44 o 
  15   2   1        8.24       11.50      6.25 o 
   1   3   1     5443.07     5158.99    224.10 o 
   2   3   1      209.13      193.63      4.20 o 
   3   3   1      653.77      665.38      6.93 o 
   4   3   1      502.61      496.94      5.06 o 
   5   3   1      188.79      209.56      6.83 o 
   6   3   1      756.78      724.13     17.70 o 
   7   3   1       25.78       21.79      2.29 o 
   8   3   1      128.73      132.73      4.45 o 
   9   3   1      193.90      205.70      6.06 o 
  10   3   1       93.07       96.30      7.18 o 
  11   3   1       53.75       60.94      4.72 o 
  12   3   1      148.77      150.37      7.40 o 
  13   3   1      124.11      141.61      7.09 o 
  14   3   1        1.66        2.29      5.30 o 
  15   3   1       32.95       29.89      7.82 o 
   0   4   1      217.06      242.97     17.19 o 
   1   4   1      131.88      105.76     26.86 o 
   2   4   1      373.21      354.31      8.15 o 
   3   4   1      135.13      136.13      3.82 o 
   4   4   1      255.58      279.33      4.93 o 
   5   4   1        1.12        1.31      2.02 o 
   6   4   1      556.60      597.25     10.96 o 
   7   4   1       22.60       23.33      2.67 o 
   8   4   1        9.71       10.32      2.59 o 
   9   4   1      321.18      324.87     10.66 o 
  10   4   1       73.74       82.60      6.95 o 
  11   4   1       85.24      102.29      6.43 o 
  12   4   1      113.45      122.43      6.01 o 
  13   4   1        2.37       -3.36      4.75 o 
  14   4   1        1.83        0.04      5.43 o 
  15   4   1        4.55        4.32      9.21 o 
   1   5   1       65.30       45.66      8.21 o 
   2   5   1      811.03      837.40     33.30 o 
   3   5   1      100.57      112.52      4.42 o 
   4   5   1      235.89      243.92      7.79 o 
   5   5   1      426.62      431.70      6.74 o 
   6   5   1        6.93        6.04      2.59 o 
   7   5   1       66.41       69.03      3.40 o 
   8   5   1        3.32        3.41      2.88 o 
   9   5   1       78.08       82.88      4.43 o 
  10   5   1        0.02        3.47      3.10 o 
  11   5   1       77.19       80.05      6.32 o 
  12   5   1        1.86        1.42      5.45 o 
  13   5   1        2.05        0.38      5.03 o 
  14   5   1        2.13       -1.52      6.59 o 
   0   6   1      661.96      691.36     19.87 o 
   1   6   1       93.75       86.76      6.78 o 
   2   6   1       62.71       65.28      4.05 o 
   3   6   1       26.47       28.50      3.43 o 
   4   6   1       83.96       83.53      4.18 o 
   5   6   1        5.12        5.66      2.67 o 
   6   6   1       36.37       41.23      3.23 o 
   7   6   1      113.93      121.03      5.57 o 
   8   6   1        0.07       -0.98      2.98 o 
   9   6   1        0.93        0.30      3.61 o 
  10   6   1       11.33       10.90      4.83 o 
  11   6   1        0.37        4.81      4.84 o 
  12   6   1       20.11       25.02      6.99 o 
  13   6   1        3.92        4.19      7.39 o 
   1   7   1      302.86      305.91     25.58 o 
   2   7   1        7.03        3.99      3.37 o 
   3   7   1       88.38      106.38      5.00 o 
   4   7   1        2.15        1.64      2.49 o 
   5   7   1        0.32       -0.89      2.95 o 
   6   7   1        0.37        1.93      3.36 o 
   7   7   1        1.18        1.77      3.41 o 
   8   7   1        0.65       -3.55      3.75 o 
   9   7   1        2.71       10.45      4.75 o 
  10   7   1        0.06       -0.17      6.02 o 
  11   7   1       12.11       16.17      7.20 o 
  12   7   1        2.12        1.67      7.41 o 
  13   7   1        9.83       15.00      8.90 o 
   0   8   1      543.13      597.84     17.88 o 
   1   8   1       13.59       13.77      4.51 o 
   2   8   1        3.21        4.33      3.40 o 
   3   8   1       15.47       19.98      4.09 o 
   4   8   1        4.38        7.01      3.26 o 
   5   8   1      278.75      246.00     22.06 o 
   6   8   1        0.48       -2.72      3.40 o 
   7   8   1       19.39       15.25      3.74 o 
   8   8   1        1.97        3.84      5.23 o 
   9   8   1        0.02        0.20      4.92 o 
  10   8   1       48.19       58.98      7.72 o 
  11   8   1       12.45       20.61      7.61 o 
  12   8   1        0.10        0.82      7.73 o 
   1   9   1      142.72      127.43      7.26 o 
   2   9   1       32.13       38.31      5.75 o 
   3   9   1       13.85        7.79      3.62 o 
   4   9   1        0.47        1.32      2.79 o 
   5   9   1       33.83       28.75     10.44 o 
   6   9   1       18.02       10.69      3.14 o 
   7   9   1       23.94       21.06      5.54 o 
   8   9   1        1.66        2.40      4.46 o 
   9   9   1        0.03        7.31      5.81 o 
  10   9   1        3.26        6.42      6.52 o 
   0  10   1      210.32      203.27     16.38 o 
   1  10   1        0.39        1.23      5.86 o 
   2  10   1       19.53       14.64      7.71 o 
   3  10   1        3.87        4.14      3.77 o 
   4  10   1        0.95        1.31      2.56 o 
   5  10   1        4.53        1.56      2.81 o 
   6  10   1        7.93        7.38      3.12 o 
   7  10   1        0.44        1.49      3.29 o 
   8  10   1        2.57        1.86      3.97 o 
   9  10   1        1.14        2.34      4.57 o 
   1  11   1        3.22        0.64      2.55 o 
   2  11   1        8.24        2.65      2.69 o 
   3  11   1        0.05        1.88      3.22 o 
   4  11   1        5.28        4.20      2.35 o 
   5  11   1        0.53        0.72      2.21 o 
   6  11   1        0.23        2.61      2.81 o 
   7  11   1        0.70        1.99      3.44 o 
   2  12   1        0.97        0.54      1.07 o 
   3  12   1        0.53        0.80      1.34 o 
   0   0   2     3725.04     4017.12     33.30 o 
   1   0   2      375.49      374.88     10.96 o 
   2   0   2    10330.81     9657.04    175.47 o 
   3   0   2      620.42      583.06      9.60 o 
   4   0   2      318.69      303.20     11.28 o 
   5   0   2     4054.64     4077.82    272.28 o 
   6   0   2        7.42        7.00      2.90 o 
   7   0   2      575.64      546.52     21.08 o 
   8   0   2     2170.07     2162.65    187.97 o 
   9   0   2        4.73        0.01      3.63 o 
  10   0   2       64.13       56.99     12.35 o 
  11   0   2       31.16       26.73      6.44 o 
  12   0   2       15.64       18.86      6.71 o 
  13   0   2       44.40       31.24      7.50 o 
  14   0   2      119.22      136.07     11.86 o 
  15   0   2       26.08       43.67      9.44 o 
   1   1   2     7373.20     7273.04     84.84 o 
   2   1   2     1922.97     1890.40     57.30 o 
   3   1   2      971.01      937.49     48.33 o 
   4   1   2      409.91      474.68      7.53 o 
   5   1   2      132.39      133.93      5.95 o 
   6   1   2        7.12        5.48      1.70 o 
   7   1   2       64.32       57.03      4.33 o 
   8   1   2      111.58      100.44      3.95 o 
   9   1   2       22.66       26.82      2.89 o 
  10   1   2       53.56       48.81      3.36 o 
  11   1   2       45.27       43.09      4.53 o 
  12   1   2       12.01       14.19      4.71 o 
  13   1   2       41.21       40.81      5.55 o 
  14   1   2       22.40       25.78      5.61 o 
  15   1   2        6.37        3.40      5.69 o 
   0   2   2     4509.86     4516.81     63.43 o 
   1   2   2      212.61      229.72     28.40 o 
   2   2   2      398.63      425.90      5.99 o 
   3   2   2      950.07     1029.36     51.73 o 
   4   2   2      631.07      588.22      9.93 o 
   5   2   2     1623.36     1746.54     69.09 o 
   6   2   2     1031.39     1097.35     33.34 o 
   7   2   2       98.66       95.04      2.85 o 
   8   2   2        0.56        1.23      2.28 o 
   9   2   2       13.60       13.45      2.92 o 
  10   2   2      335.90      342.58      7.50 o 
  11   2   2      273.90      265.56      8.41 o 
  12   2   2       14.64       16.04      4.24 o 
  13   2   2      101.84      103.21      7.28 o 
  14   2   2       23.28       29.02      5.95 o 
  15   2   2        0.15        0.97      6.65 o 
   1   3   2        0.69       -2.68      1.86 o 
   2   3   2      580.24      553.11     12.35 o 
   3   3   2     3229.43     3211.34     81.68 o 
   4   3   2      145.19      156.19      3.14 o 
   5   3   2     1296.54     1420.87     19.77 o 
   6   3   2      397.31      389.31      9.03 o 
   7   3   2        8.85        9.77      2.51 o 
   8   3   2       10.75       12.28      2.55 o 
   9   3   2      272.39      287.01      7.43 o 
  10   3   2        2.31        2.34      3.44 o 
  11   3   2      237.72      233.31      7.67 o 
  12   3   2       11.63       17.96      4.26 o 
  13   3   2       49.40       49.53      6.19 o 
  14   3   2       11.10       11.62      6.45 o 
  15   3   2        1.43        3.40      6.96 o 
   0   4   2     7870.50     8221.73    326.26 o 
   1   4   2        1.45       -2.35      2.58 o 
   2   4   2      504.99      548.56     14.58 o 
   3   4   2      160.67      157.07      5.00 o 
   4   4   2       16.70       20.13      2.46 o 
   5   4   2        2.82        3.84      2.04 o 
   6   4   2      543.14      540.95     12.95 o 
   7   4   2       11.10       12.93      2.25 o 
   8   4   2       30.47       31.50      3.38 o 
   9   4   2        0.16       -0.19      3.04 o 
  10   4   2       65.29       69.08      5.00 o 
  11   4   2       62.41       66.77      5.93 o 
  12   4   2       23.42       25.14      5.36 o 
  13   4   2        4.56        5.82      5.05 o 
  14   4   2        1.96       -1.51      5.51 o 
  15   4   2        6.26        7.35      7.11 o 
   1   5   2     1128.68     1081.18     31.71 o 
   2   5   2      800.31      835.57     34.64 o 
   3   5   2      563.56      641.82     11.98 o 
   4   5   2        2.97        2.58      2.28 o 
   5   5   2      690.94      745.31      8.55 o 
   6   5   2      177.00      183.56      4.19 o 
   7   5   2       40.99       45.11      3.19 o 
   8   5   2      220.32      225.19      5.78 o 
   9   5   2       35.92       36.51      4.15 o 
  10   5   2      101.90      107.94      5.49 o 
  11   5   2       57.16       59.83      5.12 o 
  12   5   2        0.04       -1.53      4.81 o 
  13   5   2       11.10        5.51      5.37 o 
  14   5   2       27.18       32.80      7.45 o 
   0   6   2        4.44        4.93      9.80 o 
   1   6   2      228.38      217.90      8.37 o 
   2   6   2       70.47       65.74      5.11 o 
   3   6   2      288.87      294.15     11.25 o 
   4   6   2        0.34        1.18      2.44 o 
   5   6   2        0.40       -3.23      2.49 o 
   6   6   2       16.57       11.05      3.10 o 
   7   6   2       87.89       93.73      5.47 o 
   8   6   2       14.48       14.52      3.64 o 
   9   6   2        3.20        4.24      3.78 o 
  10   6   2       14.40       10.35      3.77 o 
  11   6   2       29.38       33.73      5.44 o 
  12   6   2        1.92        2.38      5.56 o 
  13   6   2       14.38       18.39      7.51 o 
   1   7   2        1.25        0.04      4.16 o 
   2   7   2      477.72      493.41     29.02 o 
   3   7   2        9.64        5.32      2.50 o 
   4   7   2       70.65       64.83      3.89 o 
   5   7   2       32.35       30.27      3.96 o 
   6   7   2       75.14       66.19      5.89 o 
   7   7   2       13.80       13.35      3.73 o 
   8   7   2       11.64        9.08      3.69 o 
   9   7   2       48.92       49.71      4.89 o 
  10   7   2        7.80       10.41      5.04 o 
  11   7   2        1.11        4.26      6.71 o 
  12   7   2        4.63        6.22      7.74 o 
  13   7   2        1.35        0.24      7.68 o 
   0   8   2       68.73       62.83      8.41 o 
   1   8   2        1.83        2.16      2.20 o 
   2   8   2        2.29        0.89      2.11 o 
   3   8   2       10.83        7.44      2.83 o 
   4   8   2       75.63       73.30     11.71 o 
   5   8   2       25.65       23.07      3.66 o 
   6   8   2        1.17        0.85      2.98 o 
   7   8   2       24.36       22.66      4.50 o 
   8   8   2        4.46        3.21      3.85 o 
   9   8   2        6.67        5.93      5.28 o 
  10   8   2        4.24       18.10      6.85 o 
  11   8   2        0.53        4.32      5.96 o 
  12   8   2        0.07        1.59      8.31 o 
   1   9   2      139.57       57.00     31.28 o 
   2   9   2      110.39       85.93     23.66 o 
   3   9   2        5.19        1.96      2.35 o 
   4   9   2        9.90        8.96      2.70 o 
   5   9   2        8.91        3.85      2.97 o 
   6   9   2       26.24       25.34      4.28 o 
   7   9   2       19.95       20.08      5.22 o 
   8   9   2       55.31       47.86      6.71 o 
   9   9   2        7.87       11.37      5.03 o 
  10   9   2        0.08        3.55      6.60 o 
   0  10   2        0.73        1.33      2.42 o 
   1  10   2        1.20        1.74      1.31 o 
   2  10   2        5.01        3.34      2.25 o 
   3  10   2       10.12        6.60      2.21 o 
   4  10   2        0.11       -0.64      2.01 o 
   5  10   2        2.05        1.04      2.82 o 
   6  10   2        8.52        5.41      3.52 o 
   7  10   2        0.12        3.34      3.45 o 
   8  10   2        0.36        2.68      3.92 o 
   9  10   2        0.93        3.64      4.82 o 
   1  11   2       30.87        8.29     11.40 o 
   2  11   2        8.85        1.75      3.76 o 
   3  11   2        3.33        1.66      1.60 o 
   4  11   2        1.81        1.18      2.12 o 
   5  11   2        0.43        1.28      2.64 o 
   6  11   2        0.75        1.67      2.56 o 
   1  12   2        0.17       11.82     13.16 o 
   2  12   2        0.35        7.25     14.77 o 
   1   1   3     7789.01     7345.83    380.18 o 
   2   1   3    30529.76    26743.93    345.78 o 
   3   1   3    10646.58    10543.41    177.50 o 
   4   1   3     1913.24     1988.06     16.90 o 
   5   1   3     2302.47     2288.97     44.96 o 
   6   1   3       17.58       15.14      2.01 o 
   7   1   3     1695.58     1851.92     63.71 o 
   8   1   3      258.00      275.16     27.46 o 
   9   1   3       12.40       12.83      2.76 o 
  10   1   3        0.26        0.99      3.02 o 
  11   1   3      131.03      125.04      5.88 o 
  12   1   3        6.32        3.43      4.04 o 
  13   1   3       48.11       46.66      6.11 o 
  14   1   3       21.88       18.32      5.47 o 
  15   1   3        0.04       -0.54      5.55 o 
   0   2   3     5298.26     5471.87     68.39 o 
   1   2   3      217.87      219.09      3.35 o 
   2   2   3      315.21      313.26     10.52 o 
   3   2   3     1233.75     1312.65     37.74 o 
   4   2   3      880.63      915.00     46.76 o 
   5   2   3       24.35       22.93      2.13 o 
   6   2   3      360.58      363.96      6.72 o 
   7   2   3      257.68      282.92      5.16 o 
   8   2   3       24.64       24.56      2.87 o 
   9   2   3       20.48       19.33      3.05 o 
  10   2   3        1.44        3.26      3.58 o 
  11   2   3       42.30       47.19      4.38 o 
  12   2   3        1.30       -0.99      3.67 o 
  13   2   3        1.45        1.22      4.17 o 
  14   2   3        0.22       -0.79      5.84 o 
  15   2   3        0.07        2.21      6.43 o 
   1   3   3      301.42      324.36      6.54 o 
   2   3   3       20.53       19.72      1.56 o 
   3   3   3       27.95       27.22      1.63 o 
   4   3   3      597.75      586.88     17.73 o 
   5   3   3       52.93       48.12      2.92 o 
   6   3   3       53.27       63.19      5.14 o 
   7   3   3       47.65       56.96      3.26 o 
   8   3   3       43.38       37.48      3.20 o 
   9   3   3      190.42      195.80      6.90 o 
  10   3   3        9.70        7.21      3.76 o 
  11   3   3        8.21        5.94      4.05 o 
  12   3   3       21.53       20.74      5.39 o 
  13   3   3      131.77      141.84      8.14 o 
  14   3   3        0.30        0.63      5.88 o 
  15   3   3       43.26       49.58      8.54 o 
   0   4   3       43.07       58.54      4.50 o 
   1   4   3     2387.67     2445.45     40.91 o 
   2   4   3      309.03      327.67      5.18 o 
   3   4   3     1121.27     1165.72     15.41 o 
   4   4   3     3105.59     3289.25     99.55 o 
   5   4   3       11.47       11.05      2.17 o 
   6   4   3      329.49      344.41     12.44 o 
   7   4   3      442.75      498.80     24.29 o 
   8   4   3      122.78      143.07      7.15 o 
   9   4   3       54.36       53.83      3.97 o 
  10   4   3      511.57      501.88     17.26 o 
  11   4   3        4.39        9.38      4.91 o 
  12   4   3       85.47       85.84      6.67 o 
  13   4   3        2.69        6.32      5.70 o 
  14   4   3        2.19        7.17      6.09 o 
  15   4   3        1.27        4.15      7.38 o 
   1   5   3      250.34      228.01      9.33 o 
   2   5   3        0.57        0.88      1.87 o 
   3   5   3       91.27       88.67      3.07 o 
   4   5   3      145.26      149.80      4.80 o 
   5   5   3       31.37       27.83      2.56 o 
   6   5   3       19.06       15.20      2.87 o 
   7   5   3       35.99       32.47      3.91 o 
   8   5   3        0.03        1.25      3.29 o 
   9   5   3        0.11       -3.38      3.51 o 
  10   5   3       36.42       34.99      4.56 o 
  11   5   3        2.09        7.76      3.91 o 
  12   5   3       13.54        9.58      5.35 o 
  13   5   3        0.00        1.01      5.95 o 
  14   5   3        1.59        1.91      6.42 o 
   0   6   3      291.63      253.53     34.29 o 
   1   6   3      272.00      221.81     30.46 o 
   2   6   3       65.54       61.13      2.87 o 
   3   6   3       56.61       55.43      3.01 o 
   4   6   3      220.80      215.50     10.03 o 
   5   6   3      210.27      193.16      6.49 o 
   6   6   3       32.74       33.13      4.11 o 
   7   6   3      313.81      296.19     13.29 o 
   8   6   3        0.29        1.85      3.57 o 
   9   6   3       52.53       49.41      4.46 o 
  10   6   3      157.03      188.20      7.08 o 
  11   6   3       45.77       61.85      5.24 o 
  12   6   3       39.33       49.48      5.61 o 
  13   6   3        3.05        2.50      5.75 o 
   1   7   3        1.08        0.71      2.81 o 
   2   7   3       16.33       16.28      2.31 o 
   3   7   3       20.49       15.58      3.16 o 
   4   7   3       34.82       34.25      3.90 o 
   5   7   3       22.77       27.03      3.84 o 
   6   7   3       17.10       16.54      3.74 o 
   7   7   3       10.48        9.48      3.68 o 
   8   7   3        0.42       -2.75      3.89 o 
   9   7   3       11.34        7.78      3.86 o 
  10   7   3       20.67       23.05      4.92 o 
  11   7   3        2.56        2.39      4.96 o 
  12   7   3        4.43        4.07      6.68 o 
   0   8   3      135.09       63.81     27.55 o 
   1   8   3       14.00        7.49      3.09 o 
   2   8   3        2.25        3.76      2.64 o 
   3   8   3        6.64        5.62      2.81 o 
   4   8   3       53.31       45.46      6.18 o 
   5   8   3        9.23       16.50      3.50 o 
   6   8   3       14.40       15.43      3.76 o 
   7   8   3       26.49       28.41      4.28 o 
   8   8   3       18.65       23.32      4.55 o 
   9   8   3        0.34        1.46      4.60 o 
  10   8   3        1.51        0.41      5.09 o 
  11   8   3       16.97       21.36      7.77 o 
   1   9   3        4.14        1.93      2.05 o 
   2   9   3       30.38       21.37      6.67 o 
   3   9   3        3.39        3.26      2.38 o 
   4   9   3        9.25        9.32      2.89 o 
   5   9   3        0.70        2.37      2.84 o 
   6   9   3        0.00        0.33      3.01 o 
   7   9   3        3.44        0.06      3.79 o 
   8   9   3        0.08        2.72      4.92 o 
   9   9   3        0.87       -0.88      4.92 o 
  10   9   3        0.51        3.80      6.80 o 
   0  10   3       24.66       18.53      9.94 o 
   1  10   3       40.67       20.15     16.20 o 
   2  10   3       26.49       14.89      7.06 o 
   3  10   3       55.01       41.98     20.36 o 
   4  10   3        0.66        0.46      2.09 o 
   5  10   3       20.12       17.39      4.32 o 
   6  10   3        0.32        1.75      3.28 o 
   7  10   3        1.07        3.55      4.37 o 
   8  10   3        3.58        3.94      4.29 o 
   9  10   3        4.58        6.32      4.87 o 
   1  11   3        0.38       -0.66      5.49 o 
   2  11   3       15.57        7.11      4.21 o 
   3  11   3        0.23        0.28      1.58 o 
   4  11   3        7.08        2.75      4.56 o 
   5  11   3        0.36       -1.42      2.39 o 
   6  11   3        0.03        0.31      3.16 o 
   0  12   3        0.17       -1.88     11.55 o 
   1  12   3        0.41        0.27     11.55 o 
   2  12   3        1.17        4.30     12.08 o 
   0   0   4    11221.69     7953.19   1656.52 o 
   1   0   4     4915.44     4751.11     92.31 o 
   2   0   4     5196.51     5052.15    169.40 o 
   3   0   4       44.85       42.03      5.35 o 
   4   0   4     1777.87     1756.66     14.49 o 
   5   0   4     3372.29     3500.60    133.70 o 
   6   0   4     1642.27     1614.33     24.17 o 
   7   0   4      202.81      216.50      7.19 o 
   8   0   4        8.12        6.16      3.55 o 
   9   0   4       40.09       35.00      4.71 o 
  10   0   4      231.26      202.54      7.84 o 
  11   0   4      291.05      284.78      9.72 o 
  12   0   4       77.93       65.34      8.56 o 
  13   0   4       46.95       54.59     10.20 o 
  14   0   4       17.49       14.67      7.90 o 
  15   0   4        1.27       -1.52      8.29 o 
   1   1   4     1695.68     1678.01     66.19 o 
   2   1   4    15521.99    15048.00    193.76 o 
   3   1   4     2131.67     2264.11     75.80 o 
   4   1   4     1215.40     1238.84     24.77 o 
   5   1   4      480.49      497.31     11.47 o 
   6   1   4      756.91      767.91      7.45 o 
   7   1   4       39.16       40.11      2.75 o 
   8   1   4      227.99      230.45      8.23 o 
   9   1   4      493.90      493.74     32.25 o 
  10   1   4        0.05       -0.78      2.88 o 
  11   1   4      177.71      163.25      6.48 o 
  12   1   4       22.15       20.60      4.16 o 
  13   1   4        0.03        1.80      4.74 o 
  14   1   4        6.49       10.18      5.96 o 
  15   1   4        1.17        4.26      6.42 o 
   0   2   4      208.65      215.44     11.16 o 
   1   2   4     6109.61     6151.82     34.88 o 
   2   2   4     5694.02     5598.23     96.57 o 
   3   2   4      202.62      190.80      4.37 o 
   4   2   4      857.99      949.04     24.86 o 
   5   2   4     1110.31     1120.06     22.69 o 
   6   2   4      295.57      317.34      9.12 o 
   7   2   4      163.32      161.60      8.43 o 
   8   2   4      223.68      218.44      6.24 o 
   9   2   4       19.37       18.24      2.86 o 
  10   2   4       35.65       38.47      4.00 o 
  11   2   4       52.45       55.87      4.97 o 
  12   2   4       99.46       93.09      6.63 o 
  13   2   4       16.04       13.16      4.95 o 
  14   2   4        4.72        4.81      5.72 o 
  15   2   4       17.32       26.09      7.50 o 
   1   3   4     1749.20     1831.05     33.58 o 
   2   3   4      956.89      858.35     86.28 o 
   3   3   4      284.41      263.06     15.61 o 
   4   3   4       63.15       73.53      2.96 o 
   5   3   4       72.66       76.81      3.68 o 
   6   3   4      217.06      277.51     17.82 o 
   7   3   4        9.03       12.81      2.58 o 
   8   3   4       31.07       34.58      3.28 o 
   9   3   4       91.12       83.86      4.34 o 
  10   3   4       90.25       94.29      5.07 o 
  11   3   4      150.45      161.95      7.19 o 
  12   3   4        7.35        2.96      5.09 o 
  13   3   4        2.49        2.24      5.14 o 
  14   3   4       11.20       15.19      5.88 o 
  15   3   4        0.01        0.96      7.05 o 
   0   4   4      115.51      112.33      5.02 o 
   1   4   4     2463.36     2546.27     41.21 o 
   2   4   4      127.32      111.13      9.51 o 
   3   4   4     1414.83     1510.22     27.45 o 
   4   4   4      146.72      159.49      3.72 o 
   5   4   4      441.85      471.56     30.57 o 
   6   4   4       41.83       45.23      3.35 o 
   7   4   4       21.34       24.55      3.42 o 
   8   4   4        4.52        2.03      3.05 o 
   9   4   4       18.27       18.52      3.66 o 
  10   4   4       21.28       18.68      3.96 o 
  11   4   4        1.42        5.01      3.99 o 
  12   4   4       12.48        7.81      4.94 o 
  13   4   4        0.81       -3.10      5.55 o 
  14   4   4        0.95       -0.26      6.14 o 
   1   5   4      203.94      202.23      4.79 o 
   2   5   4      338.45      273.90     24.36 o 
   3   5   4       32.14       32.37      2.18 o 
   4   5   4       53.03       61.24      3.28 o 
   5   5   4       72.88       68.29      4.34 o 
   6   5   4       49.31       49.75      3.81 o 
   7   5   4        7.63        8.27      3.27 o 
   8   5   4       64.75       67.69      4.89 o 
   9   5   4       22.93       25.23      4.53 o 
  10   5   4        4.29        6.19      3.80 o 
  11   5   4       27.03       30.93      4.47 o 
  12   5   4       36.61       43.86      5.22 o 
  13   5   4        2.31        1.07      5.61 o 
  14   5   4        3.30        3.02      7.21 o 
   0   6   4      496.60      434.58     41.49 o 
   1   6   4       24.54       22.78      2.70 o 
   2   6   4      230.21      193.83     34.32 o 
   3   6   4        6.02        5.79      3.18 o 
   4   6   4      191.28      174.53     11.52 o 
   5   6   4        1.07       -0.91      2.65 o 
   6   6   4        0.52       -1.30      3.35 o 
   7   6   4       33.40       45.66      4.56 o 
   8   6   4       72.63       68.68      5.27 o 
   9   6   4       43.06       47.24      4.99 o 
  10   6   4       75.26       86.52      5.54 o 
  11   6   4       23.13       27.12      4.61 o 
  12   6   4       12.22       16.64      4.69 o 
  13   6   4        0.05       -1.64      6.02 o 
   1   7   4       19.47       11.59      2.51 o 
   2   7   4      213.99      148.24     27.85 o 
   3   7   4      161.87      154.33     14.86 o 
   4   7   4       17.39       15.85      3.12 o 
   5   7   4        0.21       -0.99      3.17 o 
   6   7   4      140.90      145.77      8.33 o 
   7   7   4       74.65       68.03      5.07 o 
   8   7   4       31.86       22.41      4.16 o 
   9   7   4       25.23       27.21      4.62 o 
  10   7   4       22.10       30.71      4.86 o 
  11   7   4       10.56       19.36      4.82 o 
  12   7   4        2.37       -2.46      5.32 o 
   0   8   4      282.41      158.09     39.74 o 
   1   8   4       20.99       11.15      3.68 o 
   2   8   4       44.63       26.99      9.06 o 
   3   8   4      134.31      109.69     15.56 o 
   4   8   4        8.33       10.56      3.32 o 
   5   8   4       90.50       82.62      9.18 o 
   6   8   4       27.61       24.45      4.16 o 
   7   8   4       16.33       15.91      3.98 o 
   8   8   4        4.27        3.51      3.57 o 
   9   8   4        2.24        0.60      4.49 o 
  10   8   4        0.92        2.51      5.00 o 
  11   8   4        1.71        2.47      5.28 o 
   1   9   4       14.30       11.55      2.70 o 
   2   9   4        3.63        0.99      2.44 o 
   3   9   4       33.33       28.80      8.27 o 
   4   9   4       33.97       32.62      8.33 o 
   5   9   4        2.96        2.38      2.87 o 
   6   9   4       39.93       39.45      5.61 o 
   7   9   4       23.97       28.84      4.25 o 
   8   9   4        2.26        2.25      4.17 o 
   9   9   4        6.61        7.48      4.99 o 
  10   9   4        1.49        4.77      7.07 o 
   0  10   4        2.94        5.10      9.94 o 
   1  10   4        1.37        1.51      2.25 o 
   2  10   4        0.69        0.91      2.03 o 
   3  10   4        1.58        1.99      2.02 o 
   4  10   4        1.26        2.24      2.83 o 
   5  10   4        0.44        0.08      2.67 o 
   6  10   4        0.62       -0.42      3.36 o 
   7  10   4        0.28       -0.78      3.70 o 
   8  10   4        0.31        1.41      4.29 o 
   1  11   4        0.72        4.21      5.97 o 
   2  11   4        0.44        1.20      2.05 o 
   3  11   4        0.32        0.88      3.14 o 
   4  11   4        0.97        0.65      2.08 o 
   5  11   4        0.54       -1.39      3.22 o 
   6  11   4        0.46        0.58      3.16 o 
   0  12   4        4.07       17.01      9.67 o 
   1  12   4        0.92        4.03      8.54 o 
   1   1   5     4422.68     4274.42     80.72 o 
   2   1   5    10179.57    10305.11    166.42 o 
   3   1   5      195.71      188.61      3.90 o 
   4   1   5     5331.65     5332.01     39.52 o 
   5   1   5     1020.28     1111.85     12.58 o 
   6   1   5     1772.95     1914.97     26.78 o 
   7   1   5       23.57       17.96      2.40 o 
   8   1   5       25.30       25.69      2.97 o 
   9   1   5      419.00      407.44     19.33 o 
  10   1   5      242.33      236.84      6.27 o 
  11   1   5       23.06       22.01      3.70 o 
  12   1   5       21.28       15.18      4.13 o 
  13   1   5      158.59      143.62      9.12 o 
  14   1   5        0.18       -2.88      5.73 o 
  15   1   5       25.15       24.72      7.32 o 
   0   2   5     2714.65     2627.36     26.59 o 
   1   2   5     2075.50     2234.28     32.52 o 
   2   2   5      276.56      260.97     14.42 o 
   3   2   5      100.62      101.05      2.49 o 
   4   2   5      142.34      132.89      2.89 o 
   5   2   5      361.78      348.69      6.41 o 
   6   2   5      279.35      276.31      5.48 o 
   7   2   5      104.50       98.28      3.58 o 
   8   2   5        3.32        4.37      2.62 o 
   9   2   5       54.05       52.20      3.59 o 
  10   2   5      131.35      121.00      7.10 o 
  11   2   5      160.78      175.63     15.20 o 
  12   2   5      206.07      211.27      8.80 o 
  13   2   5        0.01       -0.49      4.74 o 
  14   2   5       44.78       39.78      6.94 o 
  15   2   5        0.72        1.00      6.51 o 
   1   3   5     1853.21     1919.43     43.00 o 
   2   3   5     1789.42     2008.50     37.05 o 
   3   3   5       36.69       40.27      2.71 o 
   4   3   5     1624.77     1575.24     46.38 o 
   5   3   5      219.67      225.54      7.87 o 
   6   3   5      243.60      237.86      5.80 o 
   7   3   5        8.85       12.18      2.57 o 
   8   3   5      261.08      265.82     15.01 o 
   9   3   5       10.73       13.44      3.46 o 
  10   3   5        0.66        1.46      3.64 o 
  11   3   5       25.05       23.97      4.78 o 
  12   3   5        0.10       -3.50      5.16 o 
  13   3   5       12.94       19.77      5.71 o 
  14   3   5       10.90        8.76      5.95 o 
  15   3   5        1.44        4.44      7.20 o 
   0   4   5       35.66       33.93      4.39 o 
   1   4   5     1485.56     1567.54     19.74 o 
   2   4   5      288.07      267.43      6.81 o 
   3   4   5      322.27      312.01     24.60 o 
   4   4   5        6.41        2.26      2.24 o 
   5   4   5       43.72       45.95      3.55 o 
   6   4   5       63.38       57.40      4.02 o 
   7   4   5       83.77       77.35      4.17 o 
   8   4   5       55.94       48.80      3.96 o 
   9   4   5        0.12       -1.47      3.29 o 
  10   4   5       14.95       13.82      4.22 o 
  11   4   5       36.12       43.36      4.68 o 
  12   4   5       16.12       18.05      5.22 o 
  13   4   5        0.19        2.30      5.61 o 
  14   4   5       12.68       10.59      6.50 o 
   1   5   5      216.41      202.50      4.79 o 
   2   5   5       34.27       36.11      2.47 o 
   3   5   5       64.00       72.74      7.50 o 
   4   5   5       38.97       37.36      3.74 o 
   5   5   5       76.15       69.01      4.18 o 
   6   5   5       95.83      100.42      5.37 o 
   7   5   5       80.93       81.71      4.64 o 
   8   5   5      217.13      208.25      7.24 o 
   9   5   5        5.44        8.05      4.09 o 
  10   5   5       30.21       31.54      4.57 o 
  11   5   5        0.00       -1.71      3.93 o 
  12   5   5       14.39       18.17      5.00 o 
  13   5   5        0.20       -0.72      5.91 o 
  14   5   5        1.15        7.57      7.85 o 
   0   6   5      446.79      426.36     48.68 o 
   1   6   5      175.52      158.44      7.84 o 
   2   6   5      129.19      122.22      6.50 o 
   3   6   5       74.50       72.37     12.88 o 
   4   6   5      498.93      481.47     21.10 o 
   5   6   5        2.73       -0.02      2.96 o 
   6   6   5        1.39        0.08      3.39 o 
   7   6   5      301.21      317.55      8.66 o 
   8   6   5       35.92       38.03      4.48 o 
   9   6   5       29.69       29.77      4.90 o 
  10   6   5       28.67       40.00      5.08 o 
  11   6   5        1.97        0.55      4.07 o 
  12   6   5       16.08       15.03      4.72 o 
  13   6   5        1.62        2.40      5.03 o 
   1   7   5      240.43      215.09     19.20 o 
   2   7   5       68.29       66.68      5.21 o 
   3   7   5       84.70       67.10     13.08 o 
   4   7   5       60.98       57.95      4.45 o 
   5   7   5        3.11        4.36      3.16 o 
   6   7   5        1.27        2.33      3.41 o 
   7   7   5       13.38        8.95      3.93 o 
   8   7   5       22.13       23.25      4.51 o 
   9   7   5       28.15       29.12      4.63 o 
  10   7   5        0.97        0.61      4.17 o 
  11   7   5        6.93       10.45      4.49 o 
  12   7   5        3.32        4.25      4.80 o 
   0   8   5        8.27        7.71      3.26 o 
   1   8   5       21.56       17.50      3.43 o 
   2   8   5       83.34       66.32     15.12 o 
   3   8   5       39.23       25.88      7.64 o 
   4   8   5       30.29       23.27      3.64 o 
   5   8   5      139.75      122.82     14.68 o 
   6   8   5      102.84       91.87      8.59 o 
   7   8   5        4.23        6.87      3.83 o 
   8   8   5       34.12       37.17      5.04 o 
   9   8   5        1.51       -1.47      4.00 o 
  10   8   5        0.10       -1.94      4.44 o 
  11   8   5        1.06       -0.28      5.56 o 
   1   9   5       80.89       67.39     20.78 o 
   2   9   5       20.88       14.76      5.43 o 
   3   9   5        0.16       -0.47      2.83 o 
   4   9   5       29.15       22.86      5.46 o 
   5   9   5        2.58        1.96      3.19 o 
   6   9   5        0.60        3.01      3.25 o 
   7   9   5        1.94        1.89      3.77 o 
   8   9   5        5.66        4.81      4.25 o 
   9   9   5        0.02       -0.91      4.52 o 
  10   9   5        1.46        1.67      4.82 o 
   0  10   5        6.22       12.08     10.47 o 
   1  10   5        0.80        3.08      3.18 o 
   2  10   5        9.30       10.45      4.27 o 
   3  10   5        0.20        0.31      2.60 o 
   4  10   5        2.96        0.21      2.48 o 
   5  10   5       11.08        6.34      2.89 o 
   6  10   5       19.20       18.89      4.24 o 
   7  10   5        3.25        1.74      4.16 o 
   8  10   5        0.33       -0.68      4.94 o 
   1  11   5        0.02       -0.07      6.27 o 
   2  11   5        0.28        5.30      7.09 o 
   3  11   5        0.03        0.87      1.83 o 
   4  11   5        0.21        0.60      2.17 o 
   5  11   5        0.05        0.81      2.72 o 
   6  11   5        0.81       -1.11      3.28 o 
   0   0   6     1035.21     1111.09     81.23 o 
   1   0   6      868.00      845.52     22.81 o 
   2   0   6       37.70       33.39      2.45 o 
   3   0   6      750.09      728.22      9.55 o 
   4   0   6       61.26       51.65      3.82 o 
   5   0   6     3790.21     3854.62    124.74 o 
   6   0   6      537.97      628.72     14.77 o 
   7   0   6       19.64       16.69      5.50 o 
   8   0   6      370.74      382.88     43.23 o 
   9   0   6       44.10       34.75      5.27 o 
  10   0   6       17.32       18.97      4.96 o 
  11   0   6        0.97       -1.14      5.91 o 
  12   0   6       37.68       36.75      6.55 o 
  13   0   6        0.02        0.81      6.71 o 
  14   0   6        1.07        1.34      8.59 o 
  15   0   6        1.06       -3.49      9.94 o 
   1   1   6        2.66        2.20      1.33 o 
   2   1   6        1.21        0.60      1.54 o 
   3   1   6     1263.36     1277.68     13.53 o 
   4   1   6       31.56       34.35      2.25 o 
   5   1   6      582.70      579.86     19.34 o 
   6   1   6       98.27       87.86      3.49 o 
   7   1   6       48.95       47.04      3.18 o 
   8   1   6       29.64       21.82      3.00 o 
   9   1   6      405.04      388.64     10.04 o 
  10   1   6       14.19       14.75      3.67 o 
  11   1   6       32.90       30.10      4.40 o 
  12   1   6        0.03       -4.91      4.19 o 
  13   1   6       11.35       12.27      4.76 o 
  14   1   6        3.11        4.54      5.54 o 
  15   1   6        3.77        4.82      8.03 o 
   0   2   6      291.05      285.47      4.68 o 
   1   2   6      597.29      609.68     10.29 o 
   2   2   6      161.99      178.92      3.48 o 
   3   2   6      555.67      572.17     17.88 o 
   4   2   6       74.22       75.10      3.40 o 
   5   2   6     1176.01     1163.46     23.23 o 
   6   2   6      100.60      114.21      3.82 o 
   7   2   6      404.39      392.52      9.98 o 
   8   2   6       78.02       68.12      3.70 o 
   9   2   6       13.12       10.00      3.21 o 
  10   2   6       10.26        8.65      3.43 o 
  11   2   6        2.94        3.14      4.72 o 
  12   2   6       23.05       26.81      4.93 o 
  13   2   6        0.16        1.30      5.01 o 
  14   2   6       27.25       20.86      5.87 o 
  15   2   6        2.57        0.02      6.51 o 
   1   3   6     1440.22     1577.60     27.62 o 
   2   3   6      349.59      387.67     15.93 o 
   3   3   6       15.99       12.86      2.80 o 
   4   3   6       87.59       81.91      3.36 o 
   5   3   6       13.42       13.08      2.58 o 
   6   3   6      325.57      317.66      7.44 o 
   7   3   6        7.20        5.20      2.70 o 
   8   3   6      284.99      306.25      7.75 o 
   9   3   6       16.12       14.22      3.44 o 
  10   3   6      127.11      128.26      6.15 o 
  11   3   6       45.15       41.17      5.44 o 
  12   3   6        8.07        9.50      5.27 o 
  13   3   6        8.52        8.21      5.29 o 
  14   3   6       27.03       32.09      7.78 o 
   0   4   6      162.30      187.82      7.60 o 
   1   4   6      169.63      167.37      5.94 o 
   2   4   6      379.15      411.19     17.70 o 
   3   4   6       15.79       13.51      2.50 o 
   4   4   6      510.96      510.23      8.24 o 
   5   4   6        6.00        7.62      3.19 o 
   6   4   6       85.62       89.29      4.90 o 
   7   4   6      158.49      156.78      6.39 o 
   8   4   6       77.34       65.92      4.74 o 
   9   4   6       21.41       22.17      4.45 o 
  10   4   6        8.77        7.97      4.13 o 
  11   4   6       36.88       38.95      4.97 o 
  12   4   6       10.12        7.77      4.47 o 
  13   4   6        3.34        1.21      5.62 o 
  14   4   6        0.19       -2.53      6.23 o 
   1   5   6     1197.85     1263.79     36.43 o 
   2   5   6       13.66        7.28      2.60 o 
   3   5   6      135.73      140.63      7.70 o 
   4   5   6       50.79       46.62      3.81 o 
   5   5   6      125.16      138.81      5.45 o 
   6   5   6       19.69       31.44      3.81 o 
   7   5   6       20.58       18.44      3.66 o 
   8   5   6      262.93      262.40      8.01 o 
   9   5   6      321.81      331.28      9.35 o 
  10   5   6       84.28       85.98      5.87 o 
  11   5   6       84.27       80.44      5.83 o 
  12   5   6        0.33        1.17      4.19 o 
  13   5   6        0.87       -5.02      5.81 o 
   0   6   6       46.14       49.04      5.36 o 
   1   6   6        2.62        2.69      2.76 o 
   2   6   6      211.93      221.41      8.71 o 
   3   6   6       56.48       61.52      6.77 o 
   4   6   6       43.60       43.49      4.38 o 
   5   6   6       63.13       62.74      5.22 o 
   6   6   6       45.98       45.29      4.29 o 
   7   6   6       69.66       80.23      5.40 o 
   8   6   6        6.45        5.44      4.02 o 
   9   6   6       54.58       55.80      5.04 o 
  10   6   6        4.07        4.29      4.40 o 
  11   6   6       11.89       18.79      4.80 o 
  12   6   6        4.85        5.60      4.60 o 
  13   6   6       10.77       14.63      5.64 o 
   1   7   6       28.51       29.24      3.60 o 
   2   7   6       35.01       28.76      4.41 o 
   3   7   6       37.28       40.76      4.46 o 
   4   7   6       68.60       72.59      5.21 o 
   5   7   6        1.87        0.22      3.67 o 
   6   7   6       54.98       52.91      4.51 o 
   7   7   6        5.50       -1.41      3.44 o 
   8   7   6       20.55       17.71      4.27 o 
   9   7   6        0.37        1.38      4.10 o 
  10   7   6        5.70        5.48      4.12 o 
  11   7   6        0.10        1.95      4.86 o 
  12   7   6        0.01        1.79      5.00 o 
   0   8   6       17.51       11.44      4.22 o 
   1   8   6       71.62       64.16      7.41 o 
   2   8   6        0.14       -1.45      3.39 o 
   3   8   6      198.20      176.34     27.58 o 
   4   8   6        9.97       12.48      4.12 o 
   5   8   6       47.11       43.90      4.61 o 
   6   8   6        1.31        0.22      3.77 o 
   7   8   6        0.71        0.89      3.82 o 
   8   8   6        1.04        2.71      3.87 o 
   9   8   6        0.22       -0.91      4.03 o 
  10   8   6        0.16        4.55      4.58 o 
  11   8   6        0.05        0.78      5.47 o 
   1   9   6        7.08        5.78      3.27 o 
   2   9   6       22.26       24.14      6.60 o 
   3   9   6       12.67        9.38      3.43 o 
   4   9   6       60.19       55.28     11.06 o 
   5   9   6        3.33        2.46      3.68 o 
   6   9   6        4.75        4.13      3.70 o 
   7   9   6        0.58       -2.46      3.85 o 
   8   9   6        5.20        5.22      4.02 o 
   9   9   6        0.14        0.22      4.29 o 
   0  10   6       29.75       48.62      9.93 o 
   1  10   6        2.40       -0.52      5.90 o 
   2  10   6        2.67        4.71      4.03 o 
   3  10   6        1.65        1.91      2.71 o 
   4  10   6        3.44        2.90      3.12 o 
   5  10   6        2.09        2.03      3.48 o 
   6  10   6        0.41        0.10      3.52 o 
   7  10   6        4.20        1.37      3.89 o 
   8  10   6        0.00        0.85      4.40 o 
   1  11   6        0.01        1.37      7.05 o 
   2  11   6        5.46        8.83      8.98 o 
   3  11   6        1.38        1.93      2.33 o 
   4  11   6       19.20       15.70      6.13 o 
   5  11   6        0.32        2.78      3.18 o 
   1   1   7      565.32      526.40      4.70 o 
   2   1   7      748.12      730.66     18.93 o 
   3   1   7      166.89      158.89      3.01 o 
   4   1   7     1509.59     1525.13     22.60 o 
   5   1   7       75.98       71.68      3.22 o 
   6   1   7      416.73      448.19     12.89 o 
   7   1   7       10.65        9.37      2.64 o 
   8   1   7       11.13        9.74      2.95 o 
   9   1   7       10.68       10.32      3.27 o 
  10   1   7       58.06       54.72      4.90 o 
  11   1   7        8.24        8.71      4.11 o 
  12   1   7        0.84       -3.61      4.33 o 
  13   1   7        0.14        0.60      4.70 o 
  14   1   7        6.00        4.08      7.10 o 
  15   1   7        1.96        2.66      8.05 o 
   0   2   7       65.35       63.82      5.32 o 
   1   2   7      329.00      361.60      5.93 o 
   2   2   7      362.02      372.03      5.98 o 
   3   2   7     2230.15     2186.06     78.52 o 
   4   2   7     3653.45     3718.95     45.93 o 
   5   2   7     1575.32     1449.24     35.47 o 
   6   2   7      276.61      257.93      6.46 o 
   7   2   7        6.47        7.39      3.01 o 
   8   2   7      105.05      101.68      4.56 o 
   9   2   7      111.85       92.41      4.58 o 
  10   2   7      325.19      307.97      7.27 o 
  11   2   7       56.71       48.53      4.99 o 
  12   2   7      210.97      207.82     10.35 o 
  13   2   7       10.51       12.99      5.57 o 
  14   2   7       39.28       43.29      6.87 o 
   1   3   7     2082.58     2366.74     47.46 o 
   2   3   7     2564.56     2857.19    112.34 o 
   3   3   7      589.24      569.05     34.28 o 
   4   3   7     4334.79     4340.72    102.69 o 
   5   3   7      386.01      356.24      6.92 o 
   6   3   7       24.98       29.09      3.36 o 
   7   3   7       19.51       17.45      2.97 o 
   8   3   7      276.33      276.41      9.98 o 
   9   3   7       34.67       38.04      3.95 o 
  10   3   7        8.21        6.31      3.61 o 
  11   3   7       10.23        7.38      4.19 o 
  12   3   7        0.95       -2.09      4.58 o 
  13   3   7        1.10        2.44      5.69 o 
  14   3   7        0.21        0.12      5.91 o 
   0   4   7      106.44      128.73      6.55 o 
   1   4   7        8.07        7.45      2.48 o 
   2   4   7      167.05      193.41      5.95 o 
   3   4   7        9.75       13.33      2.79 o 
   4   4   7      218.20      237.78      6.02 o 
   5   4   7      156.88      163.01      5.50 o 
   6   4   7      123.31      122.61      7.83 o 
   7   4   7       84.63       87.70      4.69 o 
   8   4   7      125.27      123.96      5.33 o 
   9   4   7      184.24      192.96      6.47 o 
  10   4   7       17.11       13.94      4.16 o 
  11   4   7        5.80        6.12      4.10 o 
  12   4   7        5.61        4.68      4.31 o 
  13   4   7       44.67       53.50      7.14 o 
  14   4   7        0.66        0.69      7.17 o 
   1   5   7      127.26      139.32      4.46 o 
   2   5   7        0.02       -1.44      2.66 o 
   3   5   7       25.35       23.52      3.56 o 
   4   5   7      311.33      315.98     14.52 o 
   5   5   7      143.07      169.46      7.82 o 
   6   5   7      135.56      136.88      5.54 o 
   7   5   7        0.74        1.43      3.21 o 
   8   5   7        0.38        1.23      3.44 o 
   9   5   7      218.29      214.32      7.69 o 
  10   5   7        4.91       11.81      4.53 o 
  11   5   7       44.99       46.45      5.32 o 
  12   5   7        1.56       -1.18      4.24 o 
  13   5   7        0.04       -0.50      5.19 o 
   0   6   7      177.19      175.33     17.32 o 
   1   6   7       65.49       69.53      4.25 o 
   2   6   7       60.47       61.05      4.95 o 
   3   6   7        0.20        1.13      3.08 o 
   4   6   7       39.75       31.55      4.74 o 
   5   6   7        8.17        9.13      3.45 o 
   6   6   7       26.91       28.17      4.05 o 
   7   6   7        4.68        1.13      3.52 o 
   8   6   7       49.34       56.46      5.15 o 
   9   6   7       36.68       33.55      4.79 o 
  10   6   7        3.04        1.69      4.50 o 
  11   6   7        5.26        4.37      4.54 o 
  12   6   7        3.25        8.20      4.72 o 
   1   7   7        4.70        2.70      2.94 o 
   2   7   7      312.25      278.84     27.22 o 
   3   7   7        1.83        1.64      3.87 o 
   4   7   7      153.24      137.77     13.99 o 
   5   7   7        7.35        3.52      3.52 o 
   6   7   7       13.44       11.99      3.62 o 
   7   7   7        4.30        3.15      3.43 o 
   8   7   7        0.01       -0.37      3.77 o 
   9   7   7        2.91        1.46      4.01 o 
  10   7   7        1.66        2.03      4.28 o 
  11   7   7        0.50       -0.96      4.99 o 
  12   7   7        6.58        5.49      5.32 o 
   0   8   7       17.36       17.68      4.87 o 
   1   8   7        0.05       -3.01      3.05 o 
   2   8   7        0.50        4.11      3.64 o 
   3   8   7       41.01       42.28      5.89 o 
   4   8   7       18.92       15.00      4.12 o 
   5   8   7        5.36        0.23      3.50 o 
   6   8   7        0.83       -0.33      3.71 o 
   7   8   7        7.14       10.51      3.64 o 
   8   8   7        7.52        3.86      3.89 o 
   9   8   7        0.01       -0.57      4.09 o 
  10   8   7        4.10        7.03      4.44 o 
   1   9   7        0.61       -2.07      2.82 o 
   2   9   7        0.20        1.05      3.09 o 
   3   9   7        1.24        3.39      3.31 o 
   4   9   7        0.02        1.61      3.24 o 
   5   9   7       23.48       21.30      4.03 o 
   6   9   7        6.49        4.84      3.80 o 
   7   9   7        0.33       -0.74      3.27 o 
   8   9   7        0.66       -2.05      3.89 o 
   9   9   7        7.45        8.46      4.78 o 
   0  10   7        6.92       12.63      8.71 o 
   1  10   7        1.19        3.91      6.68 o 
   2  10   7        0.52        0.61      2.49 o 
   3  10   7       17.99       20.09      7.42 o 
   4  10   7        0.25       -1.70      2.71 o 
   5  10   7        0.86        1.63      2.91 o 
   6  10   7        5.40        5.09      4.07 o 
   7  10   7        0.16       -0.82      3.91 o 
   1  11   7       11.86       23.60      8.02 o 
   2  11   7        0.22        3.68      7.38 o 
   3  11   7        6.52        3.50      3.10 o 
   4  11   7        0.18        1.71      2.56 o 
   0   0   8      349.01      360.09      9.40 o 
   1   0   8      617.95      512.58     58.34 o 
   2   0   8      181.04      191.58      5.46 o 
   3   0   8     9303.73     9314.63     81.63 o 
   4   0   8     1135.50     1227.91     24.63 o 
   5   0   8      857.26      891.80     20.01 o 
   6   0   8      708.01      653.66     22.07 o 
   7   0   8      354.04      329.70     19.57 o 
   8   0   8      176.38      172.87      7.67 o 
   9   0   8        0.24        0.85      5.73 o 
  10   0   8        3.87       10.91      6.19 o 
  11   0   8      294.58      244.65     27.12 o 
  12   0   8       26.83       14.16      7.10 o 
  13   0   8        1.60        3.18      7.50 o 
  14   0   8        3.13        1.88      9.67 o 
   1   1   8      752.16      813.81      8.24 o 
   2   1   8       13.28       11.41      1.67 o 
   3   1   8       94.90       98.92      3.34 o 
   4   1   8      362.86      349.85      7.35 o 
   5   1   8       22.45       25.65      2.46 o 
   6   1   8       30.35       29.12      3.05 o 
   7   1   8       87.24       71.97      3.90 o 
   8   1   8      456.72      402.37      7.49 o 
   9   1   8      109.46      111.62      5.05 o 
  10   1   8       23.77       15.21      4.21 o 
  11   1   8        3.93        1.53      4.21 o 
  12   1   8        1.11       -2.86      4.90 o 
  13   1   8        3.28       -0.10      5.98 o 
  14   1   8        0.07       -2.78      6.86 o 
   0   2   8     1885.26     1927.50     21.82 o 
   1   2   8      296.55      338.17      7.70 o 
   2   2   8       56.02       68.89      3.38 o 
   3   2   8     1372.76     1385.24     39.39 o 
   4   2   8        2.91        9.78      2.56 o 
   5   2   8      994.77     1044.06     14.93 o 
   6   2   8      355.61      326.23      6.56 o 
   7   2   8       61.24       53.12      3.94 o 
   8   2   8        0.01       -1.34      3.17 o 
   9   2   8        0.72       -0.49      3.10 o 
  10   2   8        0.43       -0.32      3.54 o 
  11   2   8       15.35       11.01      4.30 o 
  12   2   8        0.74        0.48      5.29 o 
  13   2   8       13.83       12.73      5.48 o 
  14   2   8       16.55       18.13      7.15 o 
   1   3   8       42.23       40.22      2.71 o 
   2   3   8      181.19      197.25      4.42 o 
   3   3   8      352.61      373.23      8.14 o 
   4   3   8      783.66      793.28     28.42 o 
   5   3   8       50.89       53.10      3.90 o 
   6   3   8      352.24      361.82      7.35 o 
   7   3   8       35.53       34.46      3.42 o 
   8   3   8       46.55       54.86      4.30 o 
   9   3   8        0.01       -3.04      3.16 o 
  10   3   8        1.95        0.06      3.53 o 
  11   3   8        0.09       -3.10      3.80 o 
  12   3   8       10.58        7.66      4.94 o 
  13   3   8       20.31       17.05      6.35 o 
  14   3   8       10.65       11.23      6.19 o 
   0   4   8       76.46       77.23      5.31 o 
   1   4   8      627.65      632.35      8.69 o 
   2   4   8       57.72       61.11      3.86 o 
   3   4   8      129.04      133.38      4.30 o 
   4   4   8        2.86        5.44      2.87 o 
   5   4   8       20.26       20.29      3.57 o 
   6   4   8       26.43       25.75      3.54 o 
   7   4   8        2.43        1.38      3.25 o 
   8   4   8        4.87        6.89      3.43 o 
   9   4   8       23.35       27.38      4.23 o 
  10   4   8        0.01       -2.24      3.91 o 
  11   4   8        1.31        1.83      4.15 o 
  12   4   8       10.66       12.01      4.92 o 
  13   4   8        0.07       -2.40      5.62 o 
   1   5   8       63.48       69.96      4.22 o 
   2   5   8      199.62      196.87      5.65 o 
   3   5   8      536.67      510.07     16.23 o 
   4   5   8      128.91      153.49      6.29 o 
   5   5   8      173.45      189.48      6.68 o 
   6   5   8      414.30      438.65     13.46 o 
   7   5   8       83.70       86.93      5.06 o 
   8   5   8       48.20       47.11      4.72 o 
   9   5   8      142.75      142.89      6.75 o 
  10   5   8        1.30        2.32      4.18 o 
  11   5   8        3.56        4.74      4.45 o 
  12   5   8       10.44       14.40      4.86 o 
  13   5   8        0.40       -1.36      5.07 o 
   0   6   8       16.18       16.21      5.93 o 
   1   6   8        2.06       -0.62      3.03 o 
   2   6   8       41.78       52.72      4.69 o 
   3   6   8        2.38       -2.05      3.13 o 
   4   6   8       82.40       91.69      5.07 o 
   5   6   8      157.26      157.30     11.32 o 
   6   6   8       20.20       23.84      4.00 o 
   7   6   8       57.94       65.29      5.03 o 
   8   6   8      116.71      121.72      6.37 o 
   9   6   8        0.73       -1.40      3.97 o 
  10   6   8       16.76       16.10      4.72 o 
  11   6   8        6.00        3.69      4.80 o 
  12   6   8        5.90        7.67      5.15 o 
   1   7   8       18.48       16.61      4.06 o 
   2   7   8       62.24       62.64      5.50 o 
   3   7   8        2.20        2.07      4.73 o 
   4   7   8      104.20       98.68      8.10 o 
   5   7   8       60.28       69.68      6.20 o 
   6   7   8        5.50        7.84      3.60 o 
   7   7   8       15.15       11.35      3.80 o 
   8   7   8       15.80       14.33      4.18 o 
   9   7   8       24.22       31.87      4.85 o 
  10   7   8        3.56        4.77      4.55 o 
  11   7   8        7.06        7.66      5.34 o 
   0   8   8       80.91       96.87     11.85 o 
   1   8   8       20.45       16.25      4.16 o 
   2   8   8       60.94       71.96      9.81 o 
   3   8   8       19.33       22.78      5.62 o 
   4   8   8        0.69        0.38      3.35 o 
   5   8   8        1.88        0.23      3.47 o 
   6   8   8       11.31       12.45      4.26 o 
   7   8   8        0.66        0.57      4.10 o 
   8   8   8        1.62        2.70      3.77 o 
   9   8   8        0.57       -3.29      4.12 o 
  10   8   8        0.62       -2.51      4.62 o 
   1   9   8       10.90        9.56      6.86 o 
   2   9   8        0.02        0.07      3.43 o 
   3   9   8        5.80        2.72      3.56 o 
   4   9   8        5.00        5.08      3.48 o 
   5   9   8        2.93        0.49      3.47 o 
   6   9   8        0.00        0.85      3.45 o 
   7   9   8        0.29        0.43      4.03 o 
   8   9   8        5.29        5.67      4.57 o 
   9   9   8        0.27        2.12      4.80 o 
   0  10   8       12.52       23.44      9.87 o 
   1  10   8        3.22        2.02      6.41 o 
   2  10   8        0.82        3.51      6.66 o 
   3  10   8        7.45        7.59      4.24 o 
   4  10   8        0.00       -1.19      2.94 o 
   5  10   8        7.15        2.34      3.33 o 
   6  10   8        0.54       -0.12      3.76 o 
   7  10   8        3.69        5.22      4.22 o 
   1  11   8        0.33        4.10      7.04 o 
   2  11   8        8.31       11.25      8.18 o 
   3  11   8        0.09        7.31      8.37 o 
   1   1   9       82.16       91.01      2.97 o 
   2   1   9      124.09      100.90      9.72 o 
   3   1   9       53.48       51.42      2.34 o 
   4   1   9       97.85       95.59      2.92 o 
   5   1   9       50.43       52.07      3.12 o 
   6   1   9        9.92        3.61      3.18 o 
   7   1   9       39.56       37.62      3.85 o 
   8   1   9       83.29       79.02      4.51 o 
   9   1   9        0.50        0.37      3.56 o 
  10   1   9      219.81      208.62     10.50 o 
  11   1   9       13.83        8.65      5.30 o 
  12   1   9       10.59       -0.71      5.04 o 
  13   1   9        3.94        3.47      6.03 o 
  14   1   9        2.38        1.61      6.71 o 
   0   2   9     1289.59     1379.48     28.87 o 
   1   2   9        3.35        5.83      1.72 o 
   2   2   9       28.70       30.61      2.13 o 
   3   2   9      679.00      582.99     34.94 o 
   4   2   9      885.81      862.69     16.15 o 
   5   2   9      669.15      629.28     18.03 o 
   6   2   9      866.48      812.93     24.37 o 
   7   2   9        6.11       10.03      3.57 o 
   8   2   9        0.48       -0.23      3.22 o 
   9   2   9        1.28        1.33      3.07 o 
  10   2   9      151.98      151.82      5.97 o 
  11   2   9       10.22        9.63      3.90 o 
  12   2   9      106.19      114.03     10.19 o 
  13   2   9       14.49       16.27      6.47 o 
  14   2   9        0.08       -3.70      7.09 o 
   1   3   9       20.62       16.97      2.64 o 
   2   3   9       29.68       27.50      2.81 o 
   3   3   9        7.42        8.91      2.60 o 
   4   3   9       29.20       31.85      3.53 o 
   5   3   9       34.43       30.14      3.65 o 
   6   3   9       21.75       20.39      3.57 o 
   7   3   9        8.20       10.99      3.49 o 
   8   3   9        0.57        0.92      3.33 o 
   9   3   9       23.73       21.93      3.91 o 
  10   3   9        0.54       -0.48      3.54 o 
  11   3   9        0.77       -0.12      3.88 o 
  12   3   9        9.40       10.09      4.74 o 
  13   3   9        3.11        1.91      5.77 o 
  14   3   9        3.94        4.71      7.15 o 
   0   4   9       35.87       39.98      5.25 o 
   1   4   9      312.58      318.58      9.65 o 
   2   4   9        8.50       12.30      2.88 o 
   3   4   9       10.07       12.09      3.46 o 
   4   4   9      435.44      415.61     13.92 o 
   5   4   9       70.61       70.99      4.53 o 
   6   4   9        4.85        3.19      3.51 o 
   7   4   9       82.07       77.51      4.85 o 
   8   4   9       89.47       87.68      5.11 o 
   9   4   9      107.75      103.36      5.61 o 
  10   4   9       69.40       69.67      5.49 o 
  11   4   9        0.01        2.69      4.17 o 
  12   4   9        0.07       -0.28      4.33 o 
  13   4   9        0.00       -3.76      5.68 o 
   1   5   9      458.88      506.36      9.13 o 
   2   5   9      224.88      248.96      6.72 o 
   3   5   9       19.17       24.07      4.00 o 
   4   5   9       47.55       47.98      4.27 o 
   5   5   9        0.71       -0.83      3.28 o 
   6   5   9      363.39      371.68     14.19 o 
   7   5   9       33.92       35.89      4.45 o 
   8   5   9       21.11       23.95      4.33 o 
   9   5   9       66.76       61.95      5.49 o 
  10   5   9       17.88       16.77      4.81 o 
  11   5   9        0.92       -0.91      4.36 o 
  12   5   9        6.43        7.68      4.80 o 
  13   5   9        0.13       -1.78      5.25 o 
   0   6   9       14.77       15.49      6.03 o 
   1   6   9       22.11       19.69      3.86 o 
   2   6   9        0.78        1.81      3.70 o 
   3   6   9        6.43        2.41      3.73 o 
   4   6   9       33.75       30.88      4.70 o 
   5   6   9        2.13        0.28      3.98 o 
   6   6   9      115.25      125.09      6.92 o 
   7   6   9       13.33       10.50      4.03 o 
   8   6   9        3.82        4.87      3.84 o 
   9   6   9       20.74       21.24      4.68 o 
  10   6   9        1.17       -3.08      4.39 o 
  11   6   9        2.55       -1.93      5.00 o 
  12   6   9        3.38        3.73      5.50 o 
   1   7   9        0.14       -2.32      4.16 o 
   2   7   9      193.33      182.10     13.53 o 
   3   7   9        2.89        4.77      4.30 o 
   4   7   9      361.72      384.96     29.64 o 
   5   7   9        0.37        3.86      3.98 o 
   6   7   9      124.61      137.79     13.90 o 
   7   7   9        0.59        2.27      4.12 o 
   8   7   9        7.17        9.20      4.34 o 
   9   7   9        0.04        0.72      4.26 o 
  10   7   9        0.11        2.78      5.02 o 
  11   7   9        1.86        2.78      5.65 o 
   0   8   9       34.25       50.79     10.51 o 
   1   8   9        3.90       -2.22      3.94 o 
   2   8   9        5.51        3.90      3.81 o 
   3   8   9       47.91       50.94     10.57 o 
   4   8   9        6.25        9.93      4.21 o 
   5   8   9        2.61        0.64      3.88 o 
   6   8   9       88.37       92.46     13.65 o 
   7   8   9        1.87       -1.23      3.90 o 
   8   8   9        6.40        9.59      4.73 o 
   9   8   9        1.62        0.36      4.79 o 
  10   8   9       11.49        9.95      5.57 o 
   1   9   9        0.98        3.91      6.66 o 
   2   9   9       29.01       26.20      5.50 o 
   3   9   9        0.71        2.45      4.18 o 
   4   9   9        3.87        2.33      3.59 o 
   5   9   9        0.02       -2.83      3.48 o 
   6   9   9        1.23       -1.13      4.11 o 
   7   9   9        0.60       -0.27      4.20 o 
   8   9   9        0.02       -5.15      4.27 o 
   0  10   9        1.23       -1.87      8.71 o 
   1  10   9        2.04        9.64      6.63 o 
   2  10   9        0.19        0.99      7.40 o 
   3  10   9        2.38        2.48      4.15 o 
   4  10   9        7.25        8.12      3.99 o 
   5  10   9       10.08       12.87      4.04 o 
   6  10   9        0.21        0.51      3.85 o 
   1  11   9        2.92        4.14      7.83 o 
   2  11   9        1.69        3.18      8.72 o 
   0   0  10      178.04      193.80     19.07 o 
   1   0  10        0.30       -1.85      2.39 o 
   2   0  10      186.02      190.80      5.03 o 
   3   0  10      108.87       98.07      4.35 o 
   4   0  10      300.33      311.82     11.50 o 
   5   0  10       15.25       11.67      3.03 o 
   6   0  10       36.34       31.57      5.04 o 
   7   0  10      320.74      299.43      9.45 o 
   8   0  10      216.46      227.41      9.04 o 
   9   0  10        4.74        2.97      7.10 o 
  10   0  10       27.83       26.77      7.19 o 
  11   0  10      120.79      124.87     10.73 o 
  12   0  10       10.29        5.17      7.81 o 
  13   0  10        1.02       -2.48      7.67 o 
  14   0  10       14.75       12.62     14.50 o 
   1   1  10      729.89      729.75     28.55 o 
   2   1  10       39.40       35.10      2.17 o 
   3   1  10        6.75        8.51      2.14 o 
   4   1  10       36.85       33.53      2.63 o 
   5   1  10       54.36       52.35      3.22 o 
   6   1  10      336.06      311.34     13.67 o 
   7   1  10       15.28       14.94      3.66 o 
   8   1  10      233.94      207.88     10.52 o 
   9   1  10       33.21       31.46      4.72 o 
  10   1  10       29.34       25.54      5.49 o 
  11   1  10       11.32       11.96      5.53 o 
  12   1  10        3.72        0.95      5.34 o 
  13   1  10        2.58        0.15      6.91 o 
  14   1  10        2.47        1.10      7.62 o 
   0   2  10      998.66     1095.99      9.96 o 
   1   2  10        2.97        1.94      1.95 o 
   2   2  10      200.19      212.09      4.60 o 
   3   2  10        8.64       11.75      2.40 o 
   4   2  10        0.01       -0.63      2.68 o 
   5   2  10       10.34       18.85      3.43 o 
   6   2  10      617.67      570.80     17.68 o 
   7   2  10        2.85        4.84      3.44 o 
   8   2  10       42.75       40.16      4.11 o 
   9   2  10       58.20       47.50      4.27 o 
  10   2  10       14.76       11.49      3.65 o 
  11   2  10        7.19        5.45      4.28 o 
  12   2  10        2.70        3.93      7.04 o 
  13   2  10        0.07        1.38      6.63 o 
   1   3  10        0.73       -2.14      2.69 o 
   2   3  10        0.03       -1.34      2.39 o 
   3   3  10        3.52        3.60      2.77 o 
   4   3  10        9.69        8.30      3.15 o 
   5   3  10        0.01       -0.64      3.37 o 
   6   3  10      712.96      665.83     33.21 o 
   7   3  10       20.91       20.93      3.90 o 
   8   3  10      345.85      305.26     11.78 o 
   9   3  10       33.94       34.69      4.48 o 
  10   3  10        0.09       -1.27      3.79 o 
  11   3  10        3.15        1.71      3.79 o 
  12   3  10        3.70       -0.21      4.26 o 
  13   3  10        6.20        8.54      6.83 o 
   0   4  10      300.75      319.09     16.94 o 
   1   4  10       15.72       15.37      3.59 o 
   2   4  10      484.77      526.30     15.74 o 
   3   4  10      284.12      267.93      7.06 o 
   4   4  10      204.83      202.52      6.42 o 
   5   4  10      170.05      170.58     10.44 o 
   6   4  10      589.88      539.81     16.76 o 
   7   4  10        1.54        3.59      3.47 o 
   8   4  10       40.58       39.95      4.56 o 
   9   4  10       23.06       22.00      4.26 o 
  10   4  10        0.62        0.32      3.91 o 
  11   4  10        1.75        2.18      4.48 o 
  12   4  10        0.83        3.92      4.84 o 
  13   4  10        2.16        1.40      5.37 o 
   1   5  10        3.51        0.35      3.44 o 
   2   5  10        7.38       10.73      3.91 o 
   3   5  10       27.64       31.50      4.57 o 
   4   5  10       20.35       21.80      4.70 o 
   5   5  10        0.31        1.03      3.67 o 
   6   5  10      208.15      210.22      8.86 o 
   7   5  10       46.88       45.07      4.86 o 
   8   5  10        4.27        3.84      3.66 o 
   9   5  10        0.92        1.27      3.76 o 
  10   5  10       24.31       25.55      5.08 o 
  11   5  10        3.95        4.18      4.76 o 
  12   5  10        1.63       -1.20      5.04 o 
   0   6  10      351.54      375.57     12.41 o 
   1   6  10        0.04       -4.81      4.48 o 
   2   6  10       17.63       17.08      4.63 o 
   3   6  10       61.03       68.22      5.81 o 
   4   6  10      141.99      152.54      7.23 o 
   5   6  10       68.55       86.56      8.53 o 
   6   6  10        0.00       -1.94      4.01 o 
   7   6  10       40.13       42.78      5.25 o 
   8   6  10        0.55       -0.43      3.66 o 
   9   6  10        0.55        2.10      4.02 o 
  10   6  10       11.46       14.67      5.09 o 
  11   6  10        1.75        3.90      5.11 o 
   1   7  10      224.36      240.78     10.15 o 
   2   7  10        6.85        4.70      3.91 o 
   3   7  10       16.65       21.82      4.58 o 
   4   7  10        0.14       -0.60      3.83 o 
   5   7  10       92.72       99.50      6.51 o 
   6   7  10        6.09       10.19      4.37 o 
   7   7  10       31.47       30.50      4.97 o 
   8   7  10        0.58        0.51      4.43 o 
   9   7  10        6.51        5.05      4.75 o 
  10   7  10        0.75       -0.68      4.72 o 
   0   8  10        9.62       18.93      9.86 o 
   1   8  10        0.51        3.09      4.63 o 
   2   8  10       17.90       22.56      4.95 o 
   3   8  10        1.27        0.32      4.28 o 
   4   8  10       10.30        9.87      4.57 o 
   5   8  10        0.18       -0.51      4.00 o 
   6   8  10        0.41        3.27      4.44 o 
   7   8  10        5.48        2.91      4.67 o 
   8   8  10        0.40       -3.38      4.30 o 
   9   8  10        0.85       -0.68      5.00 o 
   1   9  10        0.22       -3.70      6.46 o 
   2   9  10        4.93        2.17      4.64 o 
   3   9  10        6.03        2.25      4.07 o 
   4   9  10        5.79        2.35      4.01 o 
   5   9  10        1.60        0.31      4.17 o 
   6   9  10        0.47       -3.95      4.32 o 
   7   9  10        4.65        0.18      4.69 o 
   0  10  10        0.33        5.93     10.12 o 
   1  10  10        3.67        8.50      7.04 o 
   2  10  10        0.01        1.21      7.99 o 
   3  10  10        2.88        4.67      7.28 o 
   4  10  10        0.09        0.39      3.86 o 
   5  10  10        0.41       -0.73      4.01 o 
   1   1  11      609.43      600.58     16.79 o 
   2   1  11      174.05      181.04      7.04 o 
   3   1  11      365.47      369.18     14.45 o 
   4   1  11        4.11        5.88      2.40 o 
   5   1  11       34.99       35.19      2.85 o 
   6   1  11        6.07        1.94      3.09 o 
   7   1  11       40.98       37.28      4.44 o 
   8   1  11        1.28        1.13      4.07 o 
   9   1  11        2.46       -0.24      4.18 o 
  10   1  11       64.73       66.47      5.63 o 
  11   1  11        7.09        5.57      5.51 o 
  12   1  11        0.67        2.26      5.57 o 
  13   1  11        5.13        3.29      6.37 o 
   0   2  11      440.18      440.72      7.84 o 
   1   2  11      358.11      374.04      7.89 o 
   2   2  11        1.20        0.81      2.35 o 
   3   2  11      228.57      217.40      7.25 o 
   4   2  11      469.44      451.26     13.67 o 
   5   2  11        6.15        5.36      3.42 o 
   6   2  11       29.44       30.11      3.95 o 
   7   2  11        0.08       -1.71      3.62 o 
   8   2  11       30.54       31.72      4.25 o 
   9   2  11       11.81        8.50      3.91 o 
  10   2  11        3.12        2.24      4.43 o 
  11   2  11        5.07        5.33      4.46 o 
  12   2  11        2.37        0.84      5.70 o 
  13   2  11        4.93        4.64      7.97 o 
   1   3  11      169.17      177.11      8.41 o 
   2   3  11        0.23        0.97      3.32 o 
   3   3  11      184.54      186.70      7.31 o 
   4   3  11       29.03       24.42      3.72 o 
   5   3  11      295.72      279.65     13.65 o 
   6   3  11       21.14       20.20      3.82 o 
   7   3  11      231.54      189.76      6.37 o 
   8   3  11      101.94      100.73      6.92 o 
   9   3  11       13.86       14.07      4.14 o 
  10   3  11       17.20       17.76      4.03 o 
  11   3  11        7.32        5.57      4.53 o 
  12   3  11        0.02       -1.04      5.00 o 
  13   3  11        0.34        0.38      6.75 o 
   0   4  11      385.35      397.09     10.86 o 
   1   4  11        0.08        2.03      3.61 o 
   2   4  11       76.03       79.04      4.46 o 
   3   4  11       20.44       24.79      4.33 o 
   4   4  11       49.24       50.78      5.24 o 
   5   4  11      756.38      802.69     40.97 o 
   6   4  11       48.17       65.01      5.06 o 
   7   4  11      762.02      737.65     31.61 o 
   8   4  11        3.71        4.71      3.94 o 
   9   4  11       19.71       13.85      3.82 o 
  10   4  11       11.41       10.63      4.27 o 
  11   4  11       47.81       56.50      5.97 o 
  12   4  11        6.48        8.60      5.18 o 
   1   5  11       36.47       34.16      4.31 o 
   2   5  11        3.53        3.61      4.64 o 
   3   5  11       33.83       34.68      5.09 o 
   4   5  11       15.42       10.76      4.27 o 
   5   5  11        5.88        6.70      4.24 o 
   6   5  11       14.37       12.63      4.20 o 
   7   5  11        3.27        1.59      3.88 o 
   8   5  11        0.04       -1.60      3.71 o 
   9   5  11        1.78       -0.12      3.71 o 
  10   5  11        0.29        1.08      4.29 o 
  11   5  11        6.37        5.78      4.93 o 
  12   5  11        0.98        4.01      5.13 o 
   0   6  11       29.53       40.83      6.21 o 
   1   6  11        4.98        2.13      4.45 o 
   2   6  11        4.98       -0.41      4.69 o 
   3   6  11       41.63       47.26      5.55 o 
   4   6  11       26.45       27.82      4.97 o 
   5   6  11      159.63      191.18      8.39 o 
   6   6  11       17.37       22.16      4.74 o 
   7   6  11       58.52       66.31      6.03 o 
   8   6  11        0.04       -0.11      4.07 o 
   9   6  11        1.86       -0.30      4.34 o 
  10   6  11        0.00        1.08      4.50 o 
  11   6  11        0.06        2.36      5.42 o 
   1   7  11       19.15       24.65      5.52 o 
   2   7  11        7.86        1.60      5.02 o 
   3   7  11        5.29        5.52      4.34 o 
   4   7  11        0.00       -0.17      4.36 o 
   5   7  11        0.81       -2.28      3.95 o 
   6   7  11        0.06        2.04      4.41 o 
   7   7  11        0.56       -0.79      4.35 o 
   8   7  11        0.65       -2.50      4.82 o 
   9   7  11        7.38       10.09      5.45 o 
  10   7  11        0.34        1.16      5.26 o 
   0   8  11        0.30       14.07     11.01 o 
   1   8  11        0.88        2.74      6.94 o 
   2   8  11        5.15        6.65      4.98 o 
   3   8  11        0.14        0.46      4.23 o 
   4   8  11        4.45        5.85      4.62 o 
   5   8  11        2.00        0.11      4.26 o 
   6   8  11        0.00       -0.61      4.40 o 
   7   8  11        4.13        2.59      4.93 o 
   8   8  11        0.01       -3.33      4.90 o 
   1   9  11        0.58        2.06      7.17 o 
   2   9  11        0.10        0.63      9.02 o 
   3   9  11        3.03        4.35      4.66 o 
   4   9  11       13.86       14.00      4.79 o 
   5   9  11        2.72        1.74      4.58 o 
   6   9  11        6.08        2.77      4.77 o 
   7   9  11        0.78       -3.43      4.80 o 
   0  10  11        1.22       -2.29     10.89 o 
   1  10  11        2.26        6.72      7.51 o 
   2  10  11        2.50        8.12      8.10 o 
   3  10  11        7.99       13.75      9.36 o 
   4  10  11        0.55        1.94      4.17 o 
   0   0  12      993.75     1046.97    184.07 o 
   1   0  12      157.05      149.45      7.71 o 
   2   0  12        4.53        7.75      3.36 o 
   3   0  12      420.28      429.76     15.34 o 
   4   0  12       62.77       71.46      5.01 o 
   5   0  12       20.62       23.01      4.37 o 
   6   0  12      310.68      312.10     13.59 o 
   7   0  12      234.68      234.12      9.27 o 
   8   0  12        0.67        1.05      5.71 o 
   9   0  12       55.41       42.53      7.80 o 
  10   0  12        9.33       15.99      9.10 o 
  11   0  12       14.29       10.34      8.07 o 
  12   0  12        7.38        2.77      8.71 o 
  13   0  12        9.93       13.37     10.04 o 
   1   1  12      111.52       99.23      5.79 o 
   2   1  12       45.31       40.02      2.99 o 
   3   1  12       25.35       24.32      2.67 o 
   4   1  12        5.64        5.25      2.53 o 
   5   1  12      294.41      268.83     11.83 o 
   6   1  12       31.98       27.72      4.01 o 
   7   1  12       17.73       13.92      4.27 o 
   8   1  12      241.54      229.81      7.97 o 
   9   1  12       87.86       86.87      5.87 o 
  10   1  12       47.26       45.42      5.38 o 
  11   1  12       11.35        8.34      5.89 o 
  12   1  12        0.27       -0.02      5.81 o 
  13   1  12        0.47       -2.40      6.97 o 
   0   2  12      226.95      244.13     21.85 o 
   1   2  12        3.59        2.77      2.64 o 
   2   2  12      312.24      314.89      7.80 o 
   3   2  12        2.95        2.00      2.47 o 
   4   2  12      121.75      113.30     11.25 o 
   5   2  12      155.81      152.87      9.18 o 
   6   2  12       38.06       36.15      4.25 o 
   7   2  12        9.32        8.34      3.69 o 
   8   2  12        0.19       -1.71      4.19 o 
   9   2  12       12.92       11.03      4.42 o 
  10   2  12        6.56        5.32      4.54 o 
  11   2  12        1.68        1.95      4.89 o 
  12   2  12        2.73        3.16      6.24 o 
  13   2  12        0.03       -1.47      8.69 o 
   1   3  12      192.17      198.04      7.01 o 
   2   3  12      221.21      213.93      7.73 o 
   3   3  12      163.52      163.52      6.99 o 
   4   3  12       12.48       10.07      3.38 o 
   5   3  12       82.27       73.17      7.50 o 
   6   3  12       88.82       91.14      5.46 o 
   7   3  12      142.83      135.80      7.40 o 
   8   3  12      230.83      220.50     12.87 o 
   9   3  12        0.10       -2.21      3.93 o 
  10   3  12        1.37       -1.38      4.61 o 
  11   3  12        5.35        6.84      4.79 o 
  12   3  12        9.63       12.65      5.43 o 
   0   4  12      584.14      636.76     13.85 o 
   1   4  12        1.93        2.94      3.77 o 
   2   4  12      373.45      425.35      8.91 o 
   3   4  12       10.13        9.68      3.64 o 
   4   4  12      165.12      164.83     12.05 o 
   5   4  12       71.99       76.37      5.89 o 
   6   4  12      155.19      159.01     10.47 o 
   7   4  12       29.52       32.87      4.63 o 
   8   4  12        3.50        5.25      4.12 o 
   9   4  12        1.56        0.46      3.85 o 
  10   4  12        1.66        0.91      4.44 o 
  11   4  12        6.97        4.08      5.21 o 
  12   4  12        4.60        9.01      5.82 o 
   1   5  12        6.38        8.80      3.80 o 
   2   5  12      172.12      186.38      8.29 o 
   3   5  12       56.14       52.12      5.39 o 
   4   5  12       34.73       34.95      5.28 o 
   5   5  12        4.42        0.38      4.67 o 
   6   5  12        4.89        5.72      4.74 o 
   7   5  12       62.42       64.34      5.89 o 
   8   5  12        2.88        6.36      4.56 o 
   9   5  12        3.99        4.18      4.26 o 
  10   5  12       12.72       13.55      5.17 o 
  11   5  12        0.18       -0.28      4.92 o 
   0   6  12      205.87      197.47      9.58 o 
   1   6  12       29.04       29.50      5.44 o 
   2   6  12       16.23       13.56      5.52 o 
   3   6  12       55.76       57.94      5.68 o 
   4   6  12        0.64       -4.04      4.34 o 
   5   6  12       16.25       16.30      4.95 o 
   6   6  12       24.23       30.69      5.03 o 
   7   6  12       23.24       21.28      4.99 o 
   8   6  12        1.36       -0.90      4.35 o 
   9   6  12       10.15       10.52      5.42 o 
  10   6  12        3.66        2.77      5.28 o 
   1   7  12        0.06        2.72      5.18 o 
   2   7  12        1.42        4.32      5.20 o 
   3   7  12       11.98       16.36      4.52 o 
   4   7  12        3.38        1.51      4.61 o 
   5   7  12       28.35       40.97      5.70 o 
   6   7  12        0.52       -2.16      4.52 o 
   7   7  12        2.51        9.51      4.80 o 
   8   7  12        4.65        5.11      4.95 o 
   9   7  12        3.90        1.87      5.43 o 
   0   8  12       15.96       14.23     11.62 o 
   1   8  12       10.05       16.97      8.73 o 
   2   8  12       10.03       18.11      6.07 o 
   3   8  12       66.90       78.23      7.19 o 
   4   8  12        5.30        7.71      4.75 o 
   5   8  12       16.31       23.49      5.43 o 
   6   8  12        3.43        7.29      5.02 o 
   7   8  12        0.52       -5.34      5.10 o 
   8   8  12        1.87        0.74      5.35 o 
   1   9  12        0.62        0.69      6.64 o 
   2   9  12        1.47       12.01      9.55 o 
   3   9  12        6.29        9.18      5.49 o 
   4   9  12        3.72        6.84      4.79 o 
   5   9  12        2.08        0.56      4.87 o 
   6   9  12        1.22        0.08      5.30 o 
   0  10  12        2.75        6.41     12.81 o 
   1  10  12        0.81        3.24      8.14 o 
   2  10  12        0.06        5.75      9.72 o 
   1   1  13       74.93       75.84      3.25 o 
   2   1  13      214.77      203.15      7.26 o 
   3   1  13        9.78        5.77      2.56 o 
   4   1  13       17.66       19.12      3.12 o 
   5   1  13       32.92       35.31      3.60 o 
   6   1  13       17.96       18.96      4.09 o 
   7   1  13       35.60       27.04      4.62 o 
   8   1  13        1.98        0.92      4.60 o 
   9   1  13        6.59        1.36      4.20 o 
  10   1  13       21.70       15.49      5.10 o 
  11   1  13       10.27       12.26      6.48 o 
  12   1  13       19.74       20.93      6.98 o 
   0   2  13       58.03       62.78      5.49 o 
   1   2  13        0.86       -1.23      2.91 o 
   2   2  13       43.68       44.19      3.36 o 
   3   2  13       78.85       69.87      3.93 o 
   4   2  13       60.23       63.90      6.18 o 
   5   2  13      148.26      140.95      9.61 o 
   6   2  13      152.98      148.71      6.43 o 
   7   2  13        4.43        1.34      4.37 o 
   8   2  13        1.39        2.61      4.22 o 
   9   2  13        2.67       -0.41      4.48 o 
  10   2  13        4.11        1.80      4.51 o 
  11   2  13        3.35        6.60      5.30 o 
  12   2  13        1.33        0.65      6.50 o 
   1   3  13       25.34       25.76      3.87 o 
   2   3  13      136.29      126.05      5.18 o 
   3   3  13       11.54       12.00      4.37 o 
   4   3  13       24.28       28.83      4.49 o 
   5   3  13       17.70       20.65      4.67 o 
   6   3  13      196.65      185.10      8.26 o 
   7   3  13       12.05       12.13      3.99 o 
   8   3  13       25.16       28.21      5.26 o 
   9   3  13       14.75       13.15      5.12 o 
  10   3  13        5.12       -1.51      5.06 o 
  11   3  13        1.81        1.11      5.86 o 
  12   3  13        1.31       -2.38      6.40 o 
   0   4  13       38.95       46.75      6.16 o 
   1   4  13       23.34       19.98      4.18 o 
   2   4  13        0.95       -0.14      4.21 o 
   3   4  13       38.51       40.39      5.22 o 
   4   4  13       47.54       53.73      6.40 o 
   5   4  13        0.38        1.21      4.76 o 
   6   4  13       21.86       22.21      5.21 o 
   7   4  13       35.98       32.36      5.12 o 
   8   4  13        0.60       -3.92      3.90 o 
   9   4  13        2.64        2.34      4.41 o 
  10   4  13        0.83       -0.16      5.11 o 
  11   4  13        6.62        5.49      5.53 o 
   1   5  13      132.36      133.87      6.76 o 
   2   5  13      119.26      121.61      6.87 o 
   3   5  13        2.54        0.79      4.71 o 
   4   5  13       11.13       11.92      4.85 o 
   5   5  13        1.83        1.75      4.78 o 
   6   5  13       22.70       25.08      5.16 o 
   7   5  13        5.27        4.23      4.87 o 
   8   5  13       56.97       49.71      5.98 o 
   9   5  13       29.52       21.25      5.37 o 
  10   5  13        0.01       -1.37      5.06 o 
   0   6  13      216.21      229.94     15.34 o 
   1   6  13        6.32        8.04      5.29 o 
   2   6  13       63.58       66.95      6.48 o 
   3   6  13       11.42        8.79      5.52 o 
   4   6  13       52.29       60.08      6.39 o 
   5   6  13       10.05        3.06      4.84 o 
   6   6  13       10.93        7.48      5.02 o 
   7   6  13       30.55       32.63      5.35 o 
   8   6  13        0.00       -1.64      4.62 o 
   9   6  13        1.54       -1.23      4.42 o 
  10   6  13        0.39       -5.86      5.56 o 
   1   7  13        9.73       10.31      7.63 o 
   2   7  13       23.43       25.39      5.96 o 
   3   7  13        2.52        1.56      5.54 o 
   4   7  13       25.49       31.02      5.20 o 
   5   7  13        1.77        1.40      4.74 o 
   6   7  13       22.34       31.00      5.78 o 
   7   7  13        0.08       -0.40      4.85 o 
   8   7  13        7.09        8.79      5.43 o 
   0   8  13       10.71       10.59     12.58 o 
   1   8  13        0.56        0.77      8.78 o 
   2   8  13        2.28        1.92      9.39 o 
   3   8  13        7.89       10.15      5.73 o 
   4   8  13       14.04       22.24      5.07 o 
   5   8  13       36.32       36.50      5.89 o 
   6   8  13        2.70       -1.03      4.93 o 
   7   8  13        0.04       -3.82      5.08 o 
   1   9  13        0.04        1.23      9.61 o 
   2   9  13       12.00       19.57     10.50 o 
   3   9  13        1.01        8.55     10.09 o 
   4   9  13       16.22       27.78      6.78 o 
   0   0  14      272.01      249.19     11.01 o 
   1   0  14       87.52       88.93      9.55 o 
   2   0  14      117.74       97.20     22.85 o 
   3   0  14      171.92      181.30      6.90 o 
   4   0  14        1.88        2.74      4.07 o 
   5   0  14      471.24      462.07     12.64 o 
   6   0  14       54.44       55.14      6.49 o 
   7   0  14      112.51       99.95      7.35 o 
   8   0  14      105.81      122.16      8.87 o 
   9   0  14       99.37       74.79      9.97 o 
  10   0  14        1.37        1.25      9.83 o 
  11   0  14       16.35        9.67      9.11 o 
  12   0  14       11.80        8.29     10.34 o 
   1   1  14        6.58        5.87      2.96 o 
   2   1  14      228.24      199.01      9.08 o 
   3   1  14        0.14        0.52      2.89 o 
   4   1  14      166.45      166.68      5.71 o 
   5   1  14       39.72       40.00      3.86 o 
   6   1  14        6.15        1.75      3.90 o 
   7   1  14        7.89        5.60      4.27 o 
   8   1  14       57.26       59.87      6.00 o 
   9   1  14       20.37       19.24      4.92 o 
  10   1  14        2.62        1.25      4.89 o 
  11   1  14        4.89        5.92      6.33 o 
  12   1  14        2.35        1.23      6.97 o 
   0   2  14      110.44      115.91      6.71 o 
   1   2  14        0.29       -1.92      3.31 o 
   2   2  14        4.89        4.56      3.25 o 
   3   2  14        0.36       -0.58      3.23 o 
   4   2  14       40.13       34.97      4.36 o 
   5   2  14      164.96      164.10      8.55 o 
   6   2  14        0.98       -2.17      4.04 o 
   7   2  14        0.15        0.33      4.46 o 
   8   2  14        6.09        4.11      4.72 o 
   9   2  14        2.52        1.87      4.86 o 
  10   2  14        2.14        0.32      4.97 o 
  11   2  14        1.71        2.47      5.64 o 
   1   3  14        9.64        7.51      3.57 o 
   2   3  14       55.60       52.20      4.29 o 
   3   3  14       24.14       29.15      4.66 o 
   4   3  14      114.90      117.28      6.34 o 
   5   3  14       55.49       50.58      5.34 o 
   6   3  14       15.01       14.32      4.70 o 
   7   3  14       24.89       28.57      5.03 o 
   8   3  14        3.95        3.91      4.94 o 
   9   3  14        6.53        6.76      5.18 o 
  10   3  14        2.26        2.69      5.63 o 
  11   3  14        0.00       -0.22      5.58 o 
   0   4  14       37.70       44.60      6.78 o 
   1   4  14        0.87        3.74      3.87 o 
   2   4  14        1.95       -0.70      4.31 o 
   3   4  14        0.02       -0.15      4.58 o 
   4   4  14       10.81        9.82      5.58 o 
   5   4  14       21.25       18.76      5.05 o 
   6   4  14       79.99       84.79      7.05 o 
   7   4  14       48.06       45.33      5.82 o 
   8   4  14        3.59        0.85      4.78 o 
   9   4  14        6.30        1.11      5.91 o 
  10   4  14       14.36       16.13      6.21 o 
  11   4  14        0.14        0.92      6.29 o 
   1   5  14       37.66       47.00      5.69 o 
   2   5  14        2.64        3.07      4.84 o 
   3   5  14       13.34       10.59      5.73 o 
   4   5  14        4.62        2.80      5.77 o 
   5   5  14        9.44        4.41      4.89 o 
   6   5  14       21.29       21.21      4.81 o 
   7   5  14        2.06        2.44      4.76 o 
   8   5  14       81.08       90.73      9.77 o 
   9   5  14        3.82        3.98      4.87 o 
  10   5  14        9.96        6.13      6.53 o 
   0   6  14      105.15       97.34     11.66 o 
   1   6  14        2.25       -2.29      5.34 o 
   2   6  14       27.26       39.03      6.89 o 
   3   6  14        0.22       -0.60      4.73 o 
   4   6  14        0.10       -2.11      5.26 o 
   5   6  14       14.14       15.13      5.43 o 
   6   6  14        0.90       -2.68      5.03 o 
   7   6  14       37.21       37.87      6.25 o 
   8   6  14       38.56       40.35      6.46 o 
   9   6  14        0.69        3.15      5.25 o 
   1   7  14        3.00        3.85      8.37 o 
   2   7  14       36.27       38.92      6.22 o 
   3   7  14       24.80       37.51      6.33 o 
   4   7  14       16.54       24.18      6.50 o 
   5   7  14        6.56        5.75      5.69 o 
   6   7  14        0.66       -2.44      5.02 o 
   7   7  14        4.13        6.65      5.68 o 
   8   7  14        0.64       -0.59      5.76 o 
   0   8  14       13.66       28.63     15.07 o 
   1   8  14        1.03        4.58     10.14 o 
   2   8  14        1.98        5.90      8.91 o 
   3   8  14        5.66       14.55      6.07 o 
   4   8  14        6.74        8.98      6.02 o 
   5   8  14        2.22        3.35      5.15 o 
   6   8  14        2.33        2.00      5.59 o 
   1   9  14       15.97       23.50     11.47 o 
   2   9  14        0.03       -3.02      9.85 o 
   3   9  14        0.31        5.87     10.27 o 
   1   1  15       27.85       26.62      3.52 o 
   2   1  15       26.76       20.28      3.69 o 
   3   1  15       14.74       12.66      3.38 o 
   4   1  15        1.15       -3.14      3.52 o 
   5   1  15        0.71        0.69      3.45 o 
   6   1  15        8.64        5.62      4.20 o 
   7   1  15        7.91        8.87      4.85 o 
   8   1  15        3.03        2.17      5.02 o 
   9   1  15        0.07       -0.73      4.85 o 
  10   1  15        1.59        1.57      5.40 o 
  11   1  15        0.80       -3.81      6.79 o 
   0   2  15      115.33      105.72      7.10 o 
   1   2  15        2.36        2.51      3.24 o 
   2   2  15        1.99        1.62      3.43 o 
   3   2  15       51.40       43.73      4.72 o 
   4   2  15        1.04        2.93      4.55 o 
   5   2  15      109.59       96.39      6.39 o 
   6   2  15       44.97       46.22      5.90 o 
   7   2  15       39.32       35.49      5.48 o 
   8   2  15        7.31        9.51      5.10 o 
   9   2  15        0.03        1.04      5.18 o 
  10   2  15       26.41       27.89      6.10 o 
  11   2  15        1.09       -0.65      6.09 o 
   1   3  15      180.67      195.70      8.17 o 
   2   3  15      253.58      271.43      9.13 o 
   3   3  15       64.02       71.91      5.69 o 
   4   3  15      330.96      329.14      8.86 o 
   5   3  15       20.31       36.37      6.14 o 
   6   3  15       29.10       22.91      5.43 o 
   7   3  15       12.50       10.24      5.57 o 
   8   3  15        0.28        2.07      5.51 o 
   9   3  15        2.36        0.83      6.07 o 
  10   3  15        0.11       -3.24      5.61 o 
   0   4  15      400.08      442.05     32.14 o 
   1   4  15       13.54       14.40      4.81 o 
   2   4  15       57.30       58.63      5.71 o 
   3   4  15        0.31        4.09      4.57 o 
   4   4  15        0.21        6.36      5.32 o 
   5   4  15        2.57        4.99      5.92 o 
   6   4  15        3.95        9.94      5.27 o 
   7   4  15       89.68      108.50      8.56 o 
   8   4  15       36.77       39.13      6.90 o 
   9   4  15       29.99       31.56      6.79 o 
  10   4  15       47.84       48.77      7.22 o 
   1   5  15        0.01        3.70      4.94 o 
   2   5  15        2.15        3.75      4.92 o 
   3   5  15        0.30       -0.29      5.42 o 
   4   5  15        1.63        3.34      6.02 o 
   5   5  15        4.94        2.97      4.54 o 
   6   5  15        0.23       -0.09      5.24 o 
   7   5  15       13.49       16.20      6.12 o 
   8   5  15        0.77       -1.75      5.81 o 
   9   5  15       21.44       27.66      7.58 o 
   0   6  15        7.89       10.64      8.86 o 
   1   6  15        2.38        0.83      5.46 o 
   2   6  15        1.18        2.57      5.76 o 
   3   6  15       16.98       26.00      6.59 o 
   4   6  15        6.21        7.63      6.99 o 
   5   6  15        1.12        6.44      7.80 o 
   6   6  15        0.35       -0.60      5.20 o 
   7   6  15       10.98       16.50      6.01 o 
   8   6  15        1.77        1.62      6.00 o 
   1   7  15       11.82       18.86     10.21 o 
   2   7  15        1.07        2.17      8.29 o 
   3   7  15        0.05        7.85      6.22 o 
   4   7  15        1.65        2.40      6.12 o 
   5   7  15        8.21        6.85      6.31 o 
   6   7  15        0.85       -0.15      5.97 o 
   0   8  15        1.25       -2.45     14.56 o 
   1   8  15        2.66        4.34     11.80 o 
   2   8  15        0.07        1.09     10.36 o 
   3   8  15       12.47       21.13      9.78 o 
   4   8  15        4.48        9.04      6.26 o 
   0   0  16       97.44       81.36     11.28 o 
   1   0  16        4.48        2.79      6.31 o 
   2   0  16       41.65       34.22      5.71 o 
   3   0  16       23.94       29.08      5.45 o 
   4   0  16        2.02       -0.59      4.85 o 
   5   0  16       28.00       22.25      5.87 o 
   6   0  16       33.56       25.74      6.40 o 
   7   0  16       64.14       71.16      7.44 o 
   8   0  16        1.55        3.83      6.57 o 
   9   0  16       48.98       44.99     10.26 o 
  10   0  16       20.23       29.94     12.69 o 
   1   1  16       35.10       32.91      4.50 o 
   2   1  16       48.69       42.85      4.44 o 
   3   1  16        0.07        0.44      3.74 o 
   4   1  16       37.57       35.66      4.35 o 
   5   1  16        0.80       -0.44      3.60 o 
   6   1  16        0.03       -0.49      4.70 o 
   7   1  16        0.00       -1.04      4.65 o 
   8   1  16        0.83       -1.88      5.30 o 
   9   1  16        4.30        6.13      5.42 o 
  10   1  16        6.10        3.20      5.99 o 
   0   2  16       14.54       10.04      5.27 o 
   1   2  16       14.59        9.99      3.78 o 
   2   2  16        4.55        6.10      3.95 o 
   3   2  16       66.31       65.74      5.72 o 
   4   2  16        1.83       -1.44      4.36 o 
   5   2  16       64.08       67.31      6.06 o 
   6   2  16        5.92        1.81      4.94 o 
   7   2  16       29.51       26.99      6.11 o 
   8   2  16        3.06        3.78      5.56 o 
   9   2  16        5.98        5.07      5.63 o 
  10   2  16        7.36        9.38      5.85 o 
   1   3  16        9.70       11.84      4.21 o 
   2   3  16        0.85       -0.90      4.41 o 
   3   3  16        4.62        7.91      4.69 o 
   4   3  16       21.68       23.94      5.55 o 
   5   3  16       10.75        9.90      5.69 o 
   6   3  16       20.68       21.23      6.13 o 
   7   3  16        0.13       -6.31      5.48 o 
   8   3  16        6.99        5.27      5.65 o 
   9   3  16       40.48       40.01      6.87 o 
   0   4  16       28.98       27.39      6.13 o 
   1   4  16        3.84        7.13      4.75 o 
   2   4  16       11.10       13.59      4.74 o 
   3   4  16       26.21       26.54      5.20 o 
   4   4  16        9.61       10.58      5.55 o 
   5   4  16        3.31       -3.85      5.83 o 
   6   4  16       19.06       15.39      6.78 o 
   7   4  16        5.46        8.65      6.65 o 
   8   4  16        0.23        4.12      6.56 o 
   9   4  16        7.50        9.91      6.59 o 
   1   5  16       60.23       61.83      6.31 o 
   2   5  16       58.66       67.13      6.79 o 
   3   5  16        1.93        0.31      5.72 o 
   4   5  16        4.80        4.10      5.80 o 
   5   5  16        2.94        5.08      5.90 o 
   6   5  16       43.10       33.74      5.45 o 
   7   5  16        6.29        8.46      7.04 o 
   8   5  16       33.18       40.68      7.53 o 
   0   6  16        0.73        2.77      9.72 o 
   1   6  16       21.89       24.84      7.31 o 
   2   6  16        0.98        2.84      6.44 o 
   3   6  16        1.05        1.83      6.09 o 
   4   6  16        0.08        1.87      6.49 o 
   5   6  16       14.94       17.94      7.74 o 
   6   6  16        0.59        1.16      5.51 o 
   7   6  16        8.81        6.46      6.51 o 
   1   7  16        9.69       14.91      8.54 o 
   2   7  16        1.67        3.47      8.83 o 
   3   7  16        1.28        1.47      6.59 o 
   4   7  16        4.33        3.33      6.86 o 
   5   7  16        0.99        0.44      7.90 o 
   0   8  16       11.48       38.26     17.94 o 
   1   8  16        0.84        6.74     10.90 o 
   2   8  16       10.54       17.69     11.01 o 
   1   1  17        0.03       -0.55      3.91 o 
   2   1  17      147.94      152.82      7.13 o 
   3   1  17       65.62       68.06      6.51 o 
   4   1  17      165.51      158.00      9.49 o 
   5   1  17       10.54        9.37      5.08 o 
   6   1  17       41.09       40.07      5.54 o 
   7   1  17       13.55       12.03      6.15 o 
   8   1  17        0.40        2.22      6.10 o 
   9   1  17        0.33       -2.99      6.27 o 
   0   2  17       24.93       21.60      5.70 o 
   1   2  17        4.46        5.67      4.11 o 
   2   2  17        5.34       10.28      4.55 o 
   3   2  17       26.57       31.92      5.20 o 
   4   2  17       22.91       21.37      5.18 o 
   5   2  17        0.82       -3.11      4.90 o 
   6   2  17       18.57       16.10      6.04 o 
   7   2  17        1.99        2.80      5.93 o 
   8   2  17        1.42        0.72      6.08 o 
   9   2  17        4.43        5.02      6.84 o 
   1   3  17        1.16        1.77      3.95 o 
   2   3  17        4.72        8.56      4.95 o 
   3   3  17        0.68       -2.52      4.77 o 
   4   3  17       71.92       73.16      6.98 o 
   5   3  17        3.61        0.29      6.11 o 
   6   3  17        4.37        4.04      6.10 o 
   7   3  17        1.03       -1.78      5.50 o 
   8   3  17       14.97       14.80      6.35 o 
   9   3  17        1.17        3.44      6.77 o 
   0   4  17       35.42       39.03      7.15 o 
   1   4  17        0.90       -0.37      4.96 o 
   2   4  17        9.58        5.27      4.91 o 
   3   4  17       12.94       14.92      5.50 o 
   4   4  17        0.23        0.99      5.91 o 
   5   4  17        0.00        5.16      6.64 o 
   6   4  17        1.04       -0.39      6.41 o 
   7   4  17        1.03        0.09      6.94 o 
   8   4  17       34.85       40.05      8.04 o 
   1   5  17        1.35       -0.81      5.52 o 
   2   5  17       24.33       22.23      6.10 o 
   3   5  17       40.73       48.48      7.27 o 
   4   5  17        2.63        0.40      6.35 o 
   5   5  17       13.34       13.17      6.76 o 
   6   5  17        0.11       -0.85      6.99 o 
   7   5  17        1.33        2.98      7.23 o 
   0   6  17       14.96       16.11     10.31 o 
   1   6  17        0.05       -0.91      7.30 o 
   2   6  17        5.73        3.58      7.25 o 
   3   6  17        5.70        7.23      6.60 o 
   4   6  17        4.85        7.89      6.74 o 
   5   6  17        0.41        0.50      6.84 o 
   1   7  17       12.03       16.91      9.83 o 
   2   7  17        2.38       -0.01      9.42 o 
   3   7  17        3.34        7.28      9.41 o 
   0   0  18      271.18      224.49     17.72 o 
   1   0  18       33.73       31.88      7.88 o 
   2   0  18       43.28       38.67      7.88 o 
   3   0  18      102.25       98.62     10.35 o 
   4   0  18        7.19        9.67     10.74 o 
   5   0  18        0.01        2.69      9.94 o 
   6   0  18       35.79       37.60      8.95 o 
   7   0  18        1.02        2.95     13.96 o 
   8   0  18        0.88        0.03      7.85 o 
   1   1  18        0.01        2.43      4.72 o 
   2   1  18        8.77       10.46      5.01 o 
   3   1  18       15.71       20.63      5.74 o 
   4   1  18        0.03        3.50      5.01 o 
   5   1  18        1.91       -2.71      6.23 o 
   6   1  18        8.51       12.73      6.13 o 
   7   1  18       16.42       15.27      6.21 o 
   8   1  18        3.79        2.88      6.87 o 
   0   2  18       30.11       32.26      7.88 o 
   1   2  18       34.21       31.99      5.32 o 
   2   2  18        0.24        2.06      5.51 o 
   3   2  18       86.83       89.16      6.93 o 
   4   2  18        0.03        0.88      4.68 o 
   5   2  18        4.25        5.31      5.07 o 
   6   2  18        0.15        5.07      6.44 o 
   7   2  18       23.93       28.19      7.51 o 
   8   2  18        0.28        2.05      6.76 o 
   1   3  18        7.47        5.30      5.05 o 
   2   3  18        1.12        2.35      5.08 o 
   3   3  18       46.77       57.13      6.40 o 
   4   3  18        1.57        2.69      5.64 o 
   5   3  18        0.61       -7.44      6.41 o 
   6   3  18        0.01       -1.86      6.48 o 
   7   3  18        2.35        2.65      6.52 o 
   0   4  18        3.28        7.17      8.05 o 
   1   4  18        4.93        3.03      5.26 o 
   2   4  18        1.41        0.02      5.45 o 
   3   4  18        2.80        4.24      6.00 o 
   4   4  18        0.20       -0.83      6.71 o 
   5   4  18        2.08       -0.79      6.89 o 
   6   4  18        4.25        3.04      7.17 o 
   7   4  18       15.65       16.80      7.57 o 
   1   5  18        0.05        5.98      6.12 o 
   2   5  18        0.29       -1.74      5.72 o 
   3   5  18        0.68        5.66      6.96 o 
   4   5  18        4.25        5.40      7.24 o 
   5   5  18        1.43        2.55      7.66 o 
   0   6  18        0.03        2.29     10.21 o 
   1   6  18        0.48       -0.61      7.72 o 
   2   6  18        2.57        7.79      9.20 o 
   3   6  18        0.05       -0.04      7.30 o 
   1   1  19       41.16       47.31      6.31 o 
   2   1  19        6.83        5.55      5.18 o 
   3   1  19        0.15        4.97      6.12 o 
   4   1  19       41.23       35.32      9.02 o 
   5   1  19        2.62        8.59      7.17 o 
   6   1  19       16.44       19.10      7.39 o 
   7   1  19        0.09       -1.01      7.55 o 
   0   2  19       82.00       99.73     10.70 o 
   1   2  19        8.02        9.51      5.33 o 
   2   2  19       73.84       79.35      8.80 o 
   3   2  19       22.44       28.31      6.72 o 
   4   2  19        0.35        1.57      5.48 o 
   5   2  19        4.03        4.13      5.84 o 
   6   2  19       28.78       26.84      7.64 o 
   7   2  19        0.01        1.51      7.30 o 
   1   3  19       14.98       13.65      6.39 o 
   2   3  19        8.73       12.38      6.26 o 
   3   3  19        0.12        2.09      5.51 o 
   4   3  19       19.82       16.46      6.31 o 
   5   3  19        0.41       -0.15      7.49 o 
   6   3  19        0.39       -1.66      7.39 o 
   0   4  19       12.11       13.34     10.32 o 
   1   4  19        5.58       10.65      6.46 o 
   2   4  19        6.71        8.19      6.45 o 
   3   4  19        2.72        5.87      6.39 o 
   4   4  19       17.61       22.62      8.05 o 
   5   4  19        2.79        4.46      7.51 o 
   1   5  19        0.64        2.24      7.21 o 
   2   5  19       10.44       14.46      7.14 o 
   3   5  19        5.48        8.01      8.17 o 
   0   0  20       24.22       44.57     15.84 o 
   1   0  20       21.30       24.83      8.68 o 
   2   0  20        0.12        7.25      7.97 o 
   3   0  20       19.81       24.97     13.43 o 
   4   0  20        0.07        2.95     12.35 o 
   5   0  20        2.51        6.18     12.62 o 
   1   1  20        4.76       10.52      6.05 o 
   2   1  20        6.05        0.14      6.83 o 
   3   1  20        2.62        5.58      6.83 o 
   4   1  20        1.05        3.62      8.05 o 
   5   1  20        5.20        7.12      9.49 o 
   0   2  20       19.47       21.25      9.11 o 
   1   2  20        0.44        6.67      6.81 o 
   2   2  20        0.14        0.63      7.14 o 
   3   2  20        0.30       -1.57      6.97 o 
   4   2  20        0.00        1.16      8.12 o 
   5   2  20        2.02       -0.65      7.26 o 
   1   3  20        3.15        4.37      7.15 o 
   2   3  20        8.96       11.92      7.49 o 
   3   3  20       33.77       34.90      7.66 o 
   4   3  20        0.03        0.76      6.99 o 
   0   4  20        0.54        6.98     13.69 o 
   1   4  20        3.62        9.08      9.45 o 
   2   4  20        5.76        5.73      7.39 o 
   1   1  21       65.53       69.56      8.40 o 
   2   1  21        1.65       16.00      8.58 o 
   3   1  21        0.00        3.86      9.59 o 
   0   2  21        4.64       18.80     10.54 o 
   1   2  21        1.00        6.85      8.12 o 
   2   2  21       14.60       16.65      8.23 o 
                                                 
